# Supplementary material for: A novel discovery model for revealing substitution relationships from international stock markets: With association rule analysis
Source: Heliyon. 2024 Oct 10;10(20):e38774. doi: 10.1016/j.heliyon.2024.e38774 (PMC11538731; doi:10.1016/j.heliyon.2024.e38774)
Supplement: Multimedia component 1 [file mmc1.xls]

## Sheet: 工作表1
日期	SB03 美國紐約道瓊工業平均數	SB04 日本東京日經225指數	SB05 香港恆生指數	SB07 新加坡富時海峽時報指數	SB08 德國DAX指數	SB10 馬來西亞吉隆坡綜合股價指數	SB12 韓國綜合股價指數	SB14 加拿大-多倫多綜合股價指數	SB16 英國倫敦金融時報一百種股價指數	SB23 美國紐約史坦普爾500股價指數	SB2503 澳洲雪梨綜合股價指數	SB56 美國NASDAQ Composite指數	SB60 美國羅素Russell 2000	SB64 中國上海A股指數	SB65 中國上海B股指數	SB66 中國上海綜合股價指數	SB67 中國深圳A股指數	SB68 中國深圳B股指數	SB71 美國費城半導體指數	SB75 法國巴黎CAC 40指數	SB7705 印度孟買mumbai sensex 30股價指數	1101 台泥+1	1102 亞泥+1	1216 統一+1	1301 台塑+1	1303 南亞+1	1326 台化+1	1402 遠東新+1	2002 中鋼+1	2105 正新+1	2301 光寶科+1	2303 聯電+1	2308 台達電+1	2317 鴻海+1	2327 國巨+1	2330 台積電+1	2354 鴻準+1	2357 華碩+1	2382 廣達+1	2395 研華+1	2408 南亞科+1	2409 友達+1	2412 中華電+1	2454 聯發科+1	2474 可成+1	2492 華新科+1	2801 彰銀+1	2823 中壽+1	2880 華南金+1
2014/10/08	漲	跌	跌	跌	跌	跌	跌	漲	跌	漲	跌	漲	漲	漲	跌	漲	漲	跌	漲	跌	跌
2014/10/14	跌	跌	跌	跌	漲	跌	漲	跌	漲	漲	漲	漲	漲	跌	跌	跌	跌	跌	漲	漲	跌	漲	漲	跌	漲	跌	跌	漲	跌	跌	漲	漲	跌	跌	平	跌	跌	跌	跌	跌	跌	跌	漲	跌	跌	漲	跌	跌	跌
2014/10/16	跌	跌	跌	跌	漲	跌	跌	漲	跌	漲	漲	漲	漲	跌	跌	跌	跌	跌	漲	跌	跌	漲	漲	跌	跌	平	漲	漲	漲	漲	平	漲	漲	漲	漲	漲	漲	漲	漲	漲	跌	漲	漲	漲	漲	跌	漲	漲	平
2014/10/17	漲	跌	漲	漲	漲	漲	跌	漲	漲	漲	漲	漲	跌	跌	跌	跌	跌	漲	漲	漲	漲	平	跌	漲	跌	跌	跌	漲	平	跌	跌	跌	漲	跌	跌	平	平	漲	跌	漲	漲	跌	平	跌	漲	跌	漲	跌	跌
2014/10/20	漲	漲	漲	漲	跌	漲	漲	漲	跌	漲	漲	漲	漲	漲	漲	漲	漲	漲	漲	跌	漲	跌	跌	跌	跌	跌	跌	跌	跌	跌	跌	跌	跌	跌	跌	漲	跌	跌	漲	跌	跌	跌	跌	跌	跌	跌	平	跌	漲
2014/10/21	漲	跌	漲	漲	漲	跌	跌	漲	漲	漲	漲	漲	漲	跌	跌	跌	跌	跌	漲	漲	漲	漲	漲	漲	漲	漲	漲	漲	漲	漲	漲	漲	平	漲	漲	漲	漲	漲	漲	漲	漲	漲	漲	跌	漲	漲	漲	漲	跌
2014/10/23	漲	跌	跌	漲	漲	漲	跌	漲	漲	漲	跌	漲	漲	跌	跌	跌	跌	跌	漲	漲	漲	跌	漲	跌	漲	漲	漲	跌	漲	跌	跌	跌	跌	漲	漲	跌	跌	漲	跌	漲	漲	漲	漲	漲	跌	漲	跌	漲	漲
2014/10/27	漲	漲	跌	漲	跌	漲	漲	跌	跌	跌	漲	漲	跌	跌	跌	跌	漲	漲	漲	跌	跌	漲	跌	漲	漲	漲	跌	跌	跌	漲	跌	漲	平	漲	漲	跌	漲	跌	漲	跌	漲	漲	跌	跌	漲	漲	漲	跌	漲
2014/10/28	漲	跌	漲	跌	漲	漲	跌	漲	漲	漲	跌	漲	漲	漲	漲	漲	漲	漲	漲	漲	漲	漲	漲	跌	漲	漲	漲	跌	漲	平	漲	平	跌	漲	跌	漲	平	漲	跌	漲	漲	漲	跌	跌	跌	跌	漲	跌	漲
2014/10/29	跌	漲	漲	漲	漲	漲	漲	跌	漲	跌	跌	跌	跌	漲	漲	漲	漲	漲	漲	跌	漲	漲	漲	漲	漲	漲	漲	漲	平	漲	漲	漲	平	漲	漲	平	漲	漲	漲	平	漲	漲	漲	漲	漲	漲	漲	漲	漲
2014/10/30	漲	漲	跌	漲	漲	漲	跌	跌	漲	漲	漲	漲	漲	漲	漲	漲	跌	漲	跌	漲	漲	跌	跌	漲	漲	漲	漲	漲	漲	漲	漲	漲	漲	跌	漲	漲	平	漲	漲	漲	漲	漲	漲	漲	漲	漲	跌	漲	漲
2014/10/31	漲	漲	漲	漲	漲	漲	漲	漲	漲	漲	漲	漲	漲	漲	漲	漲	漲	漲	漲	漲	漲	跌	跌	跌	漲	漲	漲	漲	漲	漲	跌	漲	跌	漲	跌	跌	漲	跌	跌	漲	跌	漲	漲	跌	跌	漲	漲	漲	跌
2014/11/05	漲	漲	跌	漲	漲	跌	跌	漲	漲	漲	跌	跌	漲	跌	跌	跌	跌	跌	漲	漲	漲	平	漲	漲	跌	漲	漲	跌	漲	漲	漲	漲	漲	漲	漲	漲	漲	漲	漲	漲	跌	漲	平	漲	跌	漲	漲	漲	漲
2014/11/07	漲	漲	跌	跌	跌	跌	漲	漲	漲	漲	漲	跌	漲	跌	跌	跌	跌	漲	跌	跌	跌	平	漲	跌	跌	跌	漲	跌	漲	漲	跌	漲	跌	漲	跌	平	漲	跌	平	跌	跌	跌	跌	跌	跌	漲	跌	漲	跌
2014/11/10	漲	跌	漲	漲	漲	漲	漲	漲	漲	漲	跌	漲	漲	漲	漲	漲	漲	漲	漲	漲	漲	跌	跌	跌	跌	跌	跌	跌	跌	漲	跌	跌	漲	漲	漲	跌	漲	跌	跌	漲	跌	漲	跌	漲	漲	漲	跌	跌	跌
2014/11/11	漲	漲	漲	跌	漲	跌	漲	漲	漲	漲	跌	漲	漲	跌	跌	跌	跌	跌	跌	漲	漲	漲	漲	漲	漲	漲	漲	漲	漲	平	漲	漲	漲	漲	跌	漲	漲	漲	漲	漲	漲	跌	漲	漲	跌	跌	漲	漲	漲
2014/11/12	跌	漲	漲	跌	跌	跌	漲	漲	跌	跌	跌	漲	漲	漲	漲	漲	漲	漲	跌	跌	漲	跌	平	平	跌	跌	跌	跌	跌	跌	跌	平	漲	跌	漲	跌	漲	漲	漲	跌	漲	跌	漲	跌	跌	漲	跌	跌	跌
2014/11/13	漲	漲	漲	漲	漲	跌	跌	跌	漲	漲	跌	漲	跌	跌	跌	跌	跌	跌	漲	漲	跌	跌	漲	跌	跌	跌	跌	跌	跌	跌	跌	跌	平	跌	平	跌	跌	跌	跌	漲	平	漲	跌	漲	跌	漲	跌	跌	跌
2014/11/14	跌	漲	漲	漲	漲	跌	跌	漲	漲	漲	漲	漲	跌	跌	跌	跌	跌	漲	漲	漲	漲	平	漲	平	跌	漲	漲	漲	跌	漲	跌	漲	平	漲	跌	漲	漲	跌	跌	漲	漲	跌	漲	漲	漲	跌	漲	漲	漲
2014/11/17	漲	跌	跌	跌	漲	跌	跌	漲	漲	漲	跌	跌	跌	跌	漲	跌	漲	跌	跌	漲	漲	跌	跌	平	跌	跌	跌	跌	漲	跌	跌	漲	跌	跌	漲	漲	跌	漲	漲	跌	平	漲	漲	漲	漲	平	跌	漲	平
2014/11/18	漲	漲	跌	漲	漲	漲	漲	漲	漲	漲	跌	漲	漲	跌	跌	跌	漲	跌	漲	漲	跌	跌	跌	跌	跌	跌	跌	跌	跌	跌	跌	跌	平	跌	跌	跌	漲	漲	平	跌	跌	跌	跌	跌	漲	平	跌	跌	跌
2014/11/19	跌	跌	跌	漲	漲	漲	跌	漲	跌	跌	跌	跌	跌	跌	漲	跌	漲	跌	跌	漲	跌	漲	漲	跌	漲	漲	漲	跌	漲	跌	平	跌	平	跌	平	跌	漲	漲	漲	跌	跌	跌	漲	跌	漲	跌	跌	平	漲
2014/11/20	漲	漲	跌	跌	漲	跌	跌	漲	跌	漲	跌	漲	漲	漲	漲	漲	跌	跌	漲	跌	漲	跌	漲	漲	漲	平	漲	漲	漲	漲	跌	漲	漲	漲	跌	漲	漲	漲	漲	漲	漲	漲	漲	漲	跌	平	漲	平	漲
2014/11/21	漲	漲	漲	漲	漲	跌	漲	漲	漲	漲	跌	漲	漲	漲	漲	漲	漲	漲	漲	漲	漲	漲	漲	平	漲	漲	漲	漲	漲	平	漲	漲	跌	漲	漲	漲	漲	漲	漲	漲	漲	漲	漲	平	漲	漲	漲	漲	漲
2014/11/25	跌	漲	跌	漲	漲	漲	漲	漲	漲	跌	跌	漲	跌	漲	漲	漲	漲	漲	跌	漲	跌	跌	跌	漲	跌	漲	平	跌	跌	平	跌	平	漲	跌	漲	跌	漲	漲	跌	漲	漲	跌	跌	漲	漲	漲	跌	跌	跌
2014/11/26	漲	跌	漲	漲	漲	漲	漲	跌	跌	漲	漲	漲	漲	漲	漲	漲	漲	漲	漲	跌	漲	跌	平	跌	跌	跌	跌	平	跌	跌	平	漲	跌	跌	跌	漲	漲	跌	平	漲	漲	漲	跌	平	跌	平	跌	跌	跌
2014/11/28	漲	漲	跌	漲	漲	跌	跌	跌	跌	跌	跌	漲	跌	漲	跌	漲	漲	漲	漲	漲	漲	跌	跌	漲	平	漲	跌	跌	漲	跌	跌	跌	漲	漲	漲	平	跌	平	平	跌	跌	跌	漲	漲	漲	漲	跌	平	跌
2014/12/01	跌	漲	跌	跌	跌	跌	跌	跌	跌	跌	跌	跌	跌	跌	跌	跌	跌	跌	跌	跌	跌	漲	漲	平	漲	漲	跌	漲	平	漲	跌	跌	跌	跌	漲	漲	跌	漲	跌	漲	跌	平	漲	平	跌	跌	平	平	漲
2014/12/02	漲	漲	漲	漲	跌	漲	漲	跌	漲	漲	漲	漲	漲	漲	漲	漲	漲	漲	漲	漲	跌	跌	跌	平	跌	跌	跌	跌	跌	跌	跌	跌	跌	跌	跌	跌	漲	漲	平	跌	漲	漲	跌	跌	漲	漲	跌	跌	跌
2014/12/03	漲	漲	跌	跌	漲	跌	漲	漲	跌	漲	漲	漲	漲	漲	漲	漲	漲	漲	漲	漲	跌	漲	跌	跌	平	跌	跌	跌	漲	跌	跌	跌	跌	跌	跌	跌	跌	跌	漲	跌	跌	跌	跌	跌	跌	漲	跌	跌	跌
2014/12/04	跌	漲	漲	漲	跌	跌	漲	跌	跌	跌	漲	跌	跌	漲	漲	漲	漲	漲	漲	跌	漲	跌	漲	漲	漲	漲	漲	漲	漲	漲	漲	漲	漲	漲	漲	漲	漲	漲	跌	漲	跌	漲	漲	漲	漲	漲	漲	漲	漲
2014/12/05	漲	漲	漲	漲	漲	漲	漲	漲	漲	漲	跌	漲	漲	漲	跌	漲	跌	跌	漲	漲	跌	跌	漲	漲	漲	漲	漲	漲	平	漲	漲	漲	跌	漲	跌	漲	漲	漲	跌	跌	漲	漲	漲	漲	平	漲	漲	漲	漲
2014/12/08	跌	漲	漲	跌	跌	跌	跌	跌	跌	跌	漲	跌	跌	漲	漲	漲	漲	漲	跌	跌	跌	漲	跌	跌	平	漲	跌	跌	漲	跌	漲	跌	漲	跌	跌	跌	跌	跌	跌	漲	跌	跌	平	跌	漲	平	跌	漲	跌
2014/12/09	跌	跌	跌	漲	跌	跌	跌	漲	跌	跌	跌	漲	漲	跌	跌	跌	跌	跌	跌	跌	跌	漲	跌	漲	跌	跌	跌	漲	平	漲	跌	平	漲	跌	跌	漲	跌	跌	漲	漲	跌	跌	漲	跌	跌	漲	漲	漲	漲
2014/12/10	跌	跌	漲	漲	漲	漲	跌	跌	跌	跌	跌	跌	跌	漲	漲	漲	漲	漲	跌	跌	漲	跌	跌	漲	跌	跌	跌	跌	平	漲	平	平	跌	跌	跌	平	漲	跌	跌	跌	跌	平	跌	漲	跌	跌	跌	跌	平
2014/12/11	漲	跌	跌	跌	漲	跌	跌	漲	跌	漲	跌	漲	漲	跌	漲	跌	漲	漲	漲	跌	跌	跌	跌	跌	跌	跌	跌	跌	跌	跌	跌	跌	漲	跌	跌	跌	跌	跌	跌	跌	漲	跌	跌	跌	跌	跌	跌	跌	跌
2014/12/12	跌	漲	跌	漲	跌	跌	漲	跌	跌	跌	跌	跌	跌	漲	漲	漲	漲	跌	跌	跌	跌	跌	跌	跌	跌	跌	跌	跌	平	跌	漲	平	跌	漲	漲	跌	漲	漲	漲	漲	漲	漲	跌	漲	平	漲	漲	跌	跌
2014/12/15	跌	跌	跌	跌	跌	跌	跌	跌	跌	跌	跌	跌	跌	漲	漲	漲	漲	跌	跌	跌	跌	跌	跌	跌	跌	跌	跌	平	平	漲	漲	跌	跌	跌	漲	漲	漲	漲	漲	跌	跌	漲	漲	漲	漲	跌	跌	漲	跌
2014/12/16	跌	跌	跌	跌	漲	跌	跌	漲	漲	跌	跌	跌	跌	漲	漲	漲	漲	跌	跌	漲	跌	跌	平	漲	跌	跌	跌	跌	跌	跌	跌	漲	跌	跌	跌	漲	跌	跌	跌	跌	跌	跌	跌	跌	跌	漲	跌	跌	跌
2014/12/17	漲	漲	跌	漲	跌	漲	跌	漲	漲	漲	漲	漲	漲	漲	跌	漲	跌	跌	漲	漲	跌	跌	跌	跌	漲	漲	漲	漲	漲	漲	跌	跌	漲	跌	漲	跌	跌	漲	漲	漲	漲	漲	漲	跌	跌	跌	漲	跌	平
2014/12/18	漲	漲	漲	漲	漲	漲	跌	漲	漲	漲	漲	漲	漲	跌	漲	跌	跌	跌	漲	漲	漲	跌	跌	跌	跌	跌	跌	跌	跌	跌	跌	跌	跌	跌	跌	跌	漲	跌	跌	跌	漲	漲	跌	漲	跌	跌	跌	跌	跌
2014/12/19	漲	漲	漲	漲	跌	漲	漲	漲	漲	漲	漲	漲	漲	漲	漲	漲	跌	跌	跌	跌	漲	漲	漲	漲	漲	漲	漲	漲	漲	跌	跌	漲	漲	漲	漲	漲	漲	跌	平	跌	跌	跌	漲	漲	跌	平	漲	跌	漲
2014/12/22	漲	漲	漲	漲	漲	漲	漲	跌	漲	漲	漲	漲	漲	漲	跌	漲	跌	跌	漲	漲	漲	漲	漲	漲	漲	漲	漲	漲	漲	跌	漲	漲	漲	漲	平	漲	跌	漲	漲	漲	漲	跌	漲	漲	漲	漲	漲	漲	漲
2014/12/29	跌	跌	漲	漲	漲	漲	跌	漲	漲	漲	漲	漲	漲	漲	跌	漲	跌	漲	跌	漲	漲	漲	平	漲	漲	漲	漲	漲	跌	漲	漲	漲	漲	漲	漲	漲	漲	跌	漲	漲	漲	漲	漲	跌	漲	漲	漲	漲	平
2014/12/30	跌	跌	跌	跌	跌	跌	跌	跌	跌	跌	跌	跌	跌	跌	漲	跌	跌	漲	跌	跌	漲	漲	漲	漲	漲	漲	漲	漲	漲	平	跌	跌	漲	跌	漲	漲	跌	漲	漲	漲	漲	漲	漲	漲	平	漲	漲	漲	漲
2015/01/05	跌	跌	跌	跌	跌	跌	跌	跌	跌	跌	漲	跌	跌	漲	漲	漲	漲	漲	跌	跌	跌	漲	漲	漲	平	跌	跌	漲	跌	平	平	跌	跌	平	漲	跌	漲	跌	跌	漲	漲	跌	平	跌	漲	跌	跌	漲	跌
2015/01/06	跌	跌	跌	跌	跌	跌	跌	跌	跌	跌	跌	跌	跌	漲	跌	漲	漲	漲	跌	跌	跌	跌	跌	跌	跌	跌	跌	跌	漲	跌	漲	漲	漲	跌	跌	跌	漲	跌	跌	漲	漲	漲	跌	平	漲	漲	跌	跌	跌
2015/01/07	漲	漲	漲	漲	漲	跌	漲	漲	漲	漲	跌	漲	漲	漲	漲	漲	跌	跌	漲	漲	跌	跌	跌	跌	跌	跌	跌	跌	跌	跌	跌	跌	跌	跌	跌	跌	跌	跌	跌	跌	跌	跌	跌	跌	跌	跌	跌	跌	跌
2015/01/08	漲	漲	漲	漲	漲	漲	漲	漲	漲	漲	漲	漲	漲	跌	跌	跌	跌	漲	漲	漲	漲	跌	漲	跌	跌	跌	跌	漲	漲	跌	漲	漲	跌	漲	平	漲	跌	跌	平	跌	跌	漲	平	漲	漲	跌	跌	漲	跌
2015/01/09	跌	漲	漲	跌	跌	漲	漲	跌	跌	跌	漲	跌	跌	跌	跌	跌	跌	漲	漲	跌	漲	漲	漲	漲	漲	漲	漲	漲	漲	漲	漲	漲	漲	漲	漲	漲	漲	漲	漲	漲	漲	漲	漲	跌	漲	漲	漲	漲	漲
2015/01/13	跌	跌	漲	跌	漲	漲	跌	跌	漲	跌	跌	跌	漲	漲	漲	漲	漲	漲	跌	漲	跌	跌	平	漲	跌	漲	跌	漲	平	漲	跌	漲	漲	跌	漲	跌	漲	跌	跌	跌	跌	跌	漲	漲	漲	漲	跌	跌	漲
2015/01/14	跌	跌	跌	跌	跌	跌	跌	跌	跌	跌	跌	跌	跌	跌	跌	跌	跌	跌	跌	跌	跌	漲	漲	漲	漲	漲	跌	漲	漲	漲	漲	跌	跌	漲	漲	漲	漲	平	漲	漲	跌	跌	漲	跌	漲	漲	漲	漲	漲
2015/01/15	跌	漲	漲	漲	漲	漲	漲	跌	漲	跌	跌	跌	跌	漲	漲	漲	漲	漲	跌	漲	漲	平	跌	跌	跌	跌	漲	跌	漲	跌	漲	跌	漲	跌	漲	跌	跌	跌	跌	漲	漲	漲	跌	漲	跌	漲	跌	跌	跌
2015/01/16	漲	跌	跌	跌	漲	跌	跌	漲	漲	漲	跌	漲	漲	漲	漲	漲	漲	漲	漲	漲	漲	漲	漲	漲	漲	跌	跌	平	跌	漲	跌	跌	跌	跌	漲	漲	跌	跌	跌	跌	跌	跌	跌	跌	漲	漲	平	漲	跌
2015/01/20	漲	漲	漲	漲	漲	跌	漲	跌	漲	漲	跌	漲	跌	漲	漲	漲	漲	漲	漲	漲	漲	平	漲	漲	跌	跌	跌	跌	跌	跌	跌	跌	跌	跌	跌	漲	跌	漲	跌	跌	跌	跌	漲	跌	跌	跌	跌	跌	平
2015/01/21	漲	跌	漲	漲	漲	漲	漲	漲	漲	漲	漲	漲	跌	漲	漲	漲	漲	漲	漲	漲	漲	漲	平	跌	漲	漲	漲	平	漲	漲	漲	漲	漲	漲	漲	跌	漲	漲	漲	漲	漲	漲	漲	漲	漲	漲	漲	漲	跌
2015/01/22	漲	漲	漲	漲	漲	漲	跌	漲	漲	漲	漲	漲	漲	漲	漲	漲	漲	跌	漲	漲	漲	跌	漲	漲	漲	漲	漲	漲	漲	漲	跌	跌	漲	漲	漲	漲	漲	漲	漲	平	漲	跌	漲	漲	漲	跌	漲	平	漲
2015/01/23	跌	漲	漲	漲	漲	漲	漲	漲	漲	跌	漲	漲	跌	漲	跌	漲	跌	跌	跌	漲	漲	漲	漲	漲	漲	漲	漲	漲	跌	漲	跌	漲	漲	漲	漲	跌	漲	漲	漲	漲	漲	漲	漲	漲	平	漲	漲	跌	漲
2015/01/27	跌	漲	跌	漲	跌	漲	漲	漲	跌	跌	漲	跌	跌	跌	跌	跌	漲	漲	跌	跌	漲	漲	跌	漲	漲	漲	漲	漲	漲	漲	跌	漲	漲	漲	漲	漲	漲	漲	漲	平	跌	跌	漲	跌	漲	平	漲	漲	漲
2015/01/28	跌	漲	漲	漲	漲	跌	漲	跌	漲	跌	漲	跌	跌	跌	跌	跌	跌	跌	跌	跌	跌	漲	漲	跌	平	跌	漲	漲	漲	漲	跌	跌	漲	平	漲	漲	漲	漲	漲	漲	漲	跌	漲	跌	跌	漲	漲	漲	漲
2015/01/29	漲	跌	跌	跌	漲	跌	跌	漲	跌	漲	漲	漲	漲	跌	跌	跌	跌	跌	漲	漲	漲	漲	平	跌	漲	平	平	漲	漲	跌	平	漲	跌	跌	跌	跌	跌	跌	漲	漲	跌	漲	平	平	漲	平	跌	平	跌
2015/01/30	跌	漲	跌	跌	跌	跌	跌	漲	跌	跌	漲	跌	跌	跌	跌	跌	跌	漲	跌	跌	跌	跌	跌	漲	漲	漲	跌	跌	跌	跌	跌	跌	跌	跌	漲	跌	跌	跌	跌	跌	漲	漲	跌	跌	跌	跌	跌	跌	跌
2015/02/04	漲	漲	漲	漲	漲	漲	漲	跌	跌	跌	漲	跌	跌	跌	跌	跌	跌	漲	漲	漲	跌	漲	跌	跌	跌	跌	跌	平	漲	漲	平	漲	跌	平	跌	跌	跌	跌	跌	跌	跌	跌	漲	跌	漲	跌	跌	漲	漲
2015/02/05	漲	跌	漲	跌	跌	漲	跌	漲	漲	漲	漲	漲	漲	跌	漲	跌	跌	跌	漲	漲	跌	跌	漲	漲	漲	漲	漲	漲	跌	漲	跌	平	漲	漲	漲	漲	跌	跌	漲	平	漲	跌	漲	平	漲	漲	漲	漲	漲
2015/02/06	跌	漲	跌	漲	跌	漲	漲	跌	跌	跌	漲	跌	跌	跌	跌	跌	跌	跌	跌	跌	跌	跌	漲	漲	跌	平	跌	漲	漲	漲	跌	漲	跌	跌	平	跌	漲	跌	跌	漲	漲	漲	漲	平	跌	漲	漲	漲	漲
2015/02/09	跌	漲	跌	跌	跌	跌	跌	漲	跌	跌	跌	跌	跌	漲	漲	漲	跌	漲	跌	跌	跌	漲	漲	漲	漲	跌	跌	跌	跌	跌	跌	跌	漲	平	跌	跌	跌	跌	漲	跌	跌	漲	平	跌	跌	漲	平	平	平
2015/02/10	漲	跌	漲	漲	漲	跌	跌	漲	跌	漲	跌	漲	漲	漲	漲	漲	漲	漲	漲	漲	漲	跌	跌	漲	跌	跌	跌	跌	跌	跌	跌	平	跌	跌	漲	跌	跌	跌	跌	漲	平	漲	跌	漲	漲	漲	平	跌	跌
2015/02/12	漲	漲	漲	跌	漲	跌	跌	漲	漲	漲	跌	漲	漲	漲	漲	漲	漲	跌	漲	漲	漲	平	跌	跌	跌	跌	跌	漲	平	跌	漲	跌	跌	跌	跌	漲	漲	漲	跌	跌	跌	跌	漲	跌	漲	漲	跌	跌	漲
2015/02/13	漲	跌	漲	漲	漲	漲	漲	漲	漲	漲	漲	漲	漲	漲	漲	漲	漲	漲	漲	漲	漲	漲	漲	平	跌	跌	跌	漲	漲	漲	漲	跌	漲	漲	漲	漲	漲	跌	漲	漲	漲	漲	漲	漲	漲	平	漲	漲	跌
2015/02/25	漲	跌	漲	漲	漲	跌	漲	漲	跌	跌	漲	跌	漲	跌	跌	跌	跌	跌	跌	跌	漲	跌	平	平	跌	漲	漲	漲	平	跌	漲	跌	漲	跌	平	平	跌	漲	漲	跌	跌	漲	漲	漲	漲	跌	漲	跌	跌
2015/02/26	跌	漲	漲	跌	漲	漲	漲	漲	漲	跌	跌	漲	漲	漲	漲	漲	漲	漲	漲	漲	跌	跌	漲	跌	跌	漲	漲	漲	跌	跌	漲	漲	漲	漲	漲	漲	漲	漲	跌	跌	漲	平	漲	漲	跌	跌	漲	跌	漲
2015/03/02	漲	漲	漲	漲	漲	跌	漲	漲	跌	漲	漲	漲	漲	漲	漲	漲	漲	漲	漲	跌	漲	漲	跌	跌	跌	跌	跌	跌	跌	跌	漲	跌	跌	漲	跌	跌	漲	跌	跌	跌	跌	跌	跌	跌	跌	漲	跌	漲	跌
2015/03/03	跌	跌	跌	漲	跌	漲	漲	跌	跌	跌	跌	跌	跌	跌	跌	跌	跌	跌	跌	跌	漲	跌	漲	跌	跌	平	跌	跌	跌	跌	漲	跌	漲	平	漲	跌	跌	跌	漲	漲	跌	跌	跌	漲	漲	跌	平	跌	跌
2015/03/04	跌	漲	跌	跌	漲	漲	跌	跌	漲	跌	跌	跌	跌	漲	漲	漲	漲	漲	跌	漲	跌	漲	跌	跌	跌	漲	跌	漲	平	跌	漲	平	漲	跌	跌	漲	跌	漲	跌	漲	漲	漲	平	漲	跌	跌	漲	跌	平
2015/03/05	漲	漲	跌	跌	漲	跌	漲	漲	漲	漲	漲	漲	漲	跌	跌	跌	漲	跌	漲	漲	漲	漲	漲	漲	跌	跌	漲	漲	平	漲	漲	跌	跌	漲	漲	平	漲	漲	漲	漲	跌	漲	平	跌	跌	平	跌	跌	漲
2015/03/09	漲	跌	跌	跌	漲	跌	跌	跌	跌	漲	跌	漲	漲	漲	漲	漲	漲	漲	漲	跌	跌	跌	跌	跌	跌	跌	跌	跌	跌	跌	跌	跌	跌	漲	漲	跌	漲	跌	跌	跌	漲	跌	平	平	漲	漲	漲	跌	跌
2015/03/10	跌	跌	跌	跌	跌	跌	跌	跌	跌	跌	漲	跌	跌	跌	漲	跌	漲	漲	跌	跌	跌	跌	跌	漲	跌	跌	跌	跌	跌	跌	跌	漲	跌	跌	漲	跌	跌	跌	漲	跌	跌	跌	跌	跌	跌	跌	跌	平	跌
2015/03/11	跌	漲	跌	跌	漲	跌	跌	漲	漲	跌	跌	跌	漲	漲	漲	漲	跌	漲	漲	漲	跌	跌	跌	跌	跌	跌	跌	跌	跌	漲	漲	平	跌	跌	跌	跌	跌	漲	跌	跌	跌	跌	漲	平	平	平	跌	跌	跌
2015/03/12	漲	漲	漲	跌	跌	漲	跌	漲	漲	漲	漲	漲	漲	漲	漲	漲	跌	漲	跌	跌	漲	跌	跌	平	跌	跌	跌	跌	跌	跌	跌	跌	跌	漲	跌	漲	漲	跌	跌	跌	漲	漲	平	跌	漲	跌	跌	漲	跌
2015/03/13	跌	漲	漲	跌	漲	跌	漲	跌	跌	跌	跌	跌	跌	漲	漲	漲	漲	漲	漲	漲	跌	漲	漲	漲	漲	漲	漲	漲	漲	漲	漲	漲	跌	跌	平	漲	漲	漲	漲	跌	漲	漲	漲	平	跌	跌	漲	漲	漲
2015/03/16	漲	跌	漲	漲	漲	跌	漲	漲	漲	漲	跌	漲	漲	漲	漲	漲	漲	漲	漲	漲	跌	漲	漲	跌	跌	跌	跌	跌	跌	跌	漲	跌	平	漲	漲	漲	跌	跌	跌	漲	跌	跌	漲	跌	跌	漲	跌	跌	跌
2015/03/17	跌	漲	跌	跌	跌	漲	漲	漲	漲	跌	漲	漲	漲	漲	跌	漲	漲	漲	跌	跌	漲	跌	跌	跌	跌	跌	跌	跌	跌	跌	跌	跌	跌	跌	跌	跌	跌	跌	平	漲	跌	漲	跌	跌	跌	跌	平	平	平
2015/03/18	漲	漲	漲	跌	跌	漲	跌	漲	漲	漲	跌	漲	漲	漲	漲	漲	漲	漲	漲	漲	跌	漲	平	跌	漲	漲	跌	漲	漲	跌	跌	平	跌	平	跌	漲	漲	跌	漲	漲	跌	跌	漲	跌	平	跌	平	漲	漲
2015/03/19	跌	跌	漲	漲	跌	漲	漲	跌	漲	跌	漲	漲	漲	漲	漲	漲	漲	跌	漲	漲	跌	漲	漲	漲	漲	漲	漲	漲	漲	漲	漲	漲	漲	漲	漲	漲	漲	漲	跌	漲	漲	漲	漲	漲	漲	漲	漲	漲	漲
2015/03/20	漲	漲	跌	漲	漲	跌	跌	漲	漲	漲	漲	漲	漲	漲	漲	漲	漲	漲	漲	漲	跌	漲	漲	漲	漲	漲	漲	漲	漲	漲	漲	漲	漲	漲	漲	漲	漲	跌	漲	漲	跌	漲	漲	跌	漲	漲	漲	漲	漲
2015/03/23	跌	漲	漲	跌	跌	跌	跌	漲	漲	跌	跌	跌	跌	漲	漲	漲	漲	漲	跌	跌	跌	跌	跌	平	漲	跌	平	跌	漲	平	漲	跌	平	漲	跌	平	漲	跌	平	漲	漲	跌	漲	漲	漲	平	跌	漲	跌
2015/03/24	跌	跌	跌	漲	漲	漲	漲	漲	跌	跌	漲	跌	跌	漲	漲	漲	漲	跌	跌	漲	跌	漲	漲	漲	跌	漲	漲	漲	平	跌	跌	漲	漲	漲	漲	跌	漲	漲	跌	跌	漲	漲	跌	漲	漲	平	漲	平	跌
2015/03/25	跌	漲	漲	漲	跌	漲	漲	跌	跌	跌	漲	跌	跌	跌	跌	跌	漲	漲	跌	跌	跌	跌	漲	平	漲	跌	漲	跌	跌	跌	漲	跌	跌	跌	平	跌	跌	平	跌	漲	漲	跌	漲	漲	跌	漲	跌	漲	漲
2015/03/26	跌	跌	跌	漲	跌	跌	跌	跌	跌	跌	跌	跌	跌	漲	跌	漲	跌	漲	跌	跌	跌	平	跌	跌	跌	跌	跌	跌	跌	跌	跌	跌	跌	漲	跌	跌	跌	平	跌	漲	跌	跌	跌	跌	跌	漲	跌	跌	跌
2015/03/27	漲	跌	跌	漲	漲	跌	跌	跌	跌	漲	漲	漲	漲	漲	漲	漲	漲	漲	漲	漲	漲	漲	漲	漲	漲	漲	漲	漲	漲	跌	漲	跌	跌	平	跌	跌	漲	平	漲	跌	漲	跌	漲	跌	跌	漲	漲	跌	平
2015/03/30	漲	漲	漲	漲	漲	漲	漲	漲	漲	漲	跌	漲	漲	漲	漲	漲	漲	漲	漲	漲	漲	跌	跌	跌	跌	跌	跌	跌	跌	跌	漲	跌	跌	跌	漲	跌	跌	跌	跌	跌	跌	跌	跌	跌	跌	跌	跌	平	跌
2015/03/31	跌	跌	漲	跌	跌	漲	漲	跌	跌	跌	漲	跌	跌	跌	跌	跌	漲	跌	跌	跌	跌	漲	漲	平	平	漲	漲	漲	漲	跌	漲	漲	漲	漲	跌	平	漲	漲	漲	跌	跌	跌	平	跌	漲	跌	跌	平	跌
2015/04/01	跌	跌	漲	漲	漲	跌	跌	漲	漲	跌	跌	跌	跌	漲	漲	漲	漲	漲	跌	漲	漲	漲	漲	漲	漲	漲	漲	漲	漲	跌	跌	漲	跌	跌	漲	漲	漲	平	漲	跌	漲	漲	平	漲	跌	漲	漲	漲	漲
2015/04/08	漲	漲	漲	跌	跌	跌	漲	漲	跌	漲	漲	漲	漲	漲	漲	漲	跌	跌	漲	跌	漲	跌	跌	跌	跌	跌	跌	跌	跌	跌	跌	跌	跌	漲	漲	跌	漲	跌	跌	跌	跌	平	跌	跌	漲	跌	漲	跌	跌
2015/04/09	漲	漲	漲	跌	漲	跌	跌	漲	漲	漲	跌	漲	跌	跌	漲	跌	跌	漲	漲	漲	漲	跌	平	跌	平	跌	漲	漲	跌	跌	跌	跌	跌	漲	跌	跌	跌	跌	跌	跌	跌	跌	平	平	跌	漲	跌	漲	跌
2015/04/10	漲	跌	漲	漲	漲	跌	漲	漲	漲	漲	漲	漲	漲	漲	漲	漲	漲	漲	漲	漲	跌	漲	漲	漲	漲	漲	跌	漲	漲	漲	漲	跌	跌	跌	跌	平	跌	漲	漲	跌	跌	平	漲	漲	跌	跌	漲	漲	漲
2015/04/13	跌	跌	漲	漲	跌	跌	漲	跌	跌	跌	跌	跌	漲	漲	漲	漲	漲	漲	跌	漲	漲	跌	跌	漲	漲	漲	漲	跌	跌	跌	跌	跌	漲	漲	漲	漲	漲	跌	跌	漲	漲	跌	漲	跌	漲	漲	漲	漲	漲
2015/04/15	漲	跌	漲	漲	漲	漲	漲	漲	漲	漲	跌	漲	漲	跌	漲	跌	跌	跌	漲	漲	跌	跌	跌	跌	漲	漲	漲	跌	跌	跌	跌	平	跌	跌	漲	平	跌	漲	漲	漲	漲	漲	漲	跌	跌	漲	跌	漲	平
2015/04/16	跌	漲	漲	跌	跌	漲	漲	跌	跌	跌	漲	跌	跌	漲	漲	漲	漲	漲	跌	跌	跌	跌	跌	跌	跌	漲	跌	跌	跌	跌	跌	跌	跌	跌	平	跌	跌	跌	漲	跌	跌	跌	跌	跌	跌	跌	跌	跌	跌
2015/04/17	跌	跌	跌	跌	跌	跌	漲	跌	跌	跌	跌	跌	跌	漲	跌	漲	漲	跌	跌	跌	跌	漲	漲	漲	漲	漲	漲	漲	漲	漲	漲	漲	漲	漲	漲	漲	漲	漲	漲	漲	跌	漲	漲	漲	漲	平	漲	漲	漲
2015/04/20	漲	跌	跌	跌	漲	漲	漲	漲	漲	漲	跌	漲	漲	跌	跌	跌	跌	跌	漲	漲	跌	跌	跌	跌	跌	漲	跌	跌	跌	漲	漲	跌	跌	跌	漲	跌	跌	漲	跌	跌	跌	漲	跌	跌	漲	跌	平	平	跌
2015/04/21	跌	漲	漲	漲	漲	漲	跌	跌	漲	跌	漲	漲	跌	漲	漲	漲	漲	漲	漲	漲	跌	跌	漲	跌	跌	平	漲	跌	平	跌	跌	跌	跌	漲	跌	漲	跌	跌	漲	跌	漲	漲	漲	跌	跌	跌	平	跌	漲
2015/04/22	漲	漲	漲	跌	跌	跌	跌	跌	跌	漲	跌	漲	漲	漲	漲	漲	漲	漲	漲	漲	漲	漲	漲	漲	漲	漲	漲	漲	漲	漲	平	漲	跌	跌	跌	跌	漲	平	跌	跌	漲	跌	漲	漲	漲	跌	跌	漲	漲
2015/04/23	漲	漲	跌	漲	跌	跌	漲	漲	漲	漲	漲	漲	漲	漲	漲	漲	漲	漲	跌	跌	跌	平	跌	跌	漲	漲	跌	漲	漲	跌	漲	漲	漲	跌	漲	漲	漲	漲	跌	漲	漲	跌	平	漲	漲	漲	漲	平	漲
2015/04/24	漲	跌	漲	漲	漲	漲	跌	漲	漲	漲	漲	漲	跌	跌	漲	跌	跌	漲	跌	漲	跌	漲	漲	漲	漲	漲	漲	漲	平	漲	漲	漲	漲	漲	漲	漲	漲	漲	漲	跌	漲	漲	漲	漲	跌	漲	漲	漲	漲
2015/04/27	跌	跌	漲	漲	漲	跌	跌	跌	漲	跌	漲	跌	跌	漲	漲	漲	漲	漲	漲	漲	跌	跌	漲	漲	漲	漲	漲	漲	漲	漲	漲	漲	漲	漲	漲	漲	漲	漲	跌	漲	跌	漲	漲	漲	漲	漲	平	跌	漲
2015/04/28	漲	漲	漲	跌	跌	跌	跌	漲	跌	漲	跌	跌	漲	跌	跌	跌	跌	跌	漲	跌	漲	跌	漲	漲	漲	跌	漲	漲	漲	跌	漲	漲	漲	漲	漲	跌	漲	漲	漲	漲	漲	平	跌	跌	漲	跌	漲	漲	漲
2015/04/30	跌	跌	跌	漲	漲	跌	跌	跌	漲	跌	跌	跌	跌	跌	漲	跌	漲	漲	跌	漲	跌	跌	跌	跌	平	跌	漲	漲	平	漲	跌	跌	跌	跌	漲	平	漲	漲	跌	跌	跌	漲	平	跌	跌	跌	跌	跌	漲
2015/05/07	漲	跌	跌	跌	漲	跌	跌	漲	跌	漲	跌	漲	漲	跌	跌	跌	跌	跌	漲	跌	跌	平	跌	跌	跌	跌	跌	平	跌	跌	跌	跌	跌	跌	漲	跌	漲	跌	跌	漲	漲	漲	跌	跌	漲	漲	平	漲	跌
2015/05/08	漲	漲	漲	漲	漲	漲	跌	漲	漲	漲	跌	漲	漲	漲	漲	漲	漲	漲	漲	漲	漲	跌	跌	跌	跌	跌	跌	漲	跌	跌	跌	跌	跌	跌	漲	跌	漲	跌	平	跌	跌	漲	跌	跌	跌	漲	跌	跌	跌
2015/05/11	跌	漲	漲	漲	跌	跌	漲	跌	跌	跌	跌	跌	漲	漲	漲	漲	漲	漲	漲	跌	漲	漲	漲	漲	漲	漲	跌	漲	平	平	漲	跌	跌	漲	漲	平	漲	漲	跌	跌	跌	跌	漲	漲	跌	跌	跌	漲	漲
2015/05/12	跌	漲	跌	跌	跌	跌	跌	跌	跌	跌	漲	跌	跌	漲	漲	漲	漲	漲	跌	跌	跌	漲	跌	平	跌	跌	漲	漲	平	漲	跌	漲	跌	漲	跌	漲	漲	跌	漲	跌	跌	漲	漲	跌	漲	跌	平	跌	漲
2015/05/13	跌	漲	跌	漲	跌	漲	漲	跌	漲	跌	漲	漲	跌	跌	漲	跌	漲	漲	漲	跌	漲	漲	跌	漲	漲	漲	漲	平	漲	平	跌	跌	跌	跌	漲	跌	跌	跌	跌	平	漲	跌	平	漲	跌	跌	平	漲	平
2015/05/14	漲	跌	漲	漲	漲	漲	漲	漲	漲	漲	跌	漲	漲	漲	漲	漲	漲	漲	漲	漲	跌	漲	漲	漲	跌	跌	跌	漲	漲	跌	漲	漲	跌	漲	跌	漲	漲	漲	漲	漲	跌	漲	跌	漲	漲	漲	跌	跌	平
2015/05/15	漲	漲	漲	漲	跌	漲	跌	漲	跌	漲	漲	跌	跌	跌	漲	跌	跌	漲	漲	跌	漲	跌	跌	漲	跌	跌	跌	跌	漲	平	漲	跌	平	跌	跌	跌	平	平	跌	跌	跌	跌	跌	跌	跌	漲	跌	跌	跌
2015/05/19	漲	漲	漲	跌	漲	跌	漲	漲	漲	跌	跌	跌	跌	漲	漲	漲	漲	跌	跌	漲	跌	跌	跌	跌	漲	跌	跌	跌	跌	跌	跌	平	漲	跌	跌	漲	跌	跌	漲	漲	跌	漲	平	跌	跌	跌	漲	跌	漲
2015/05/20	跌	漲	跌	跌	跌	漲	漲	跌	漲	跌	跌	漲	漲	漲	漲	漲	漲	漲	漲	漲	漲	跌	漲	跌	漲	漲	漲	平	漲	平	漲	漲	漲	漲	跌	平	漲	跌	漲	漲	漲	漲	漲	漲	漲	漲	漲	漲	漲
2015/05/21	漲	漲	跌	漲	漲	跌	跌	漲	漲	漲	漲	漲	跌	漲	漲	漲	漲	跌	漲	漲	跌	跌	跌	漲	跌	跌	跌	跌	跌	跌	跌	跌	跌	跌	漲	平	跌	跌	跌	漲	漲	跌	跌	漲	跌	平	跌	跌	跌
2015/05/22	跌	漲	漲	漲	跌	跌	漲	跌	漲	跌	漲	跌	跌	漲	跌	漲	漲	跌	漲	跌	漲	跌	跌	跌	跌	漲	跌	跌	跌	跌	跌	跌	跌	跌	跌	跌	跌	漲	漲	跌	漲	漲	跌	漲	跌	漲	平	跌	跌
2015/05/26	跌	漲	漲	跌	跌	跌	跌	跌	跌	跌	漲	跌	跌	漲	漲	漲	漲	漲	跌	跌	跌	漲	平	平	漲	漲	漲	漲	漲	跌	漲	漲	漲	跌	漲	平	漲	漲	漲	跌	漲	漲	漲	漲	漲	漲	漲	漲	漲
2015/05/27	漲	漲	跌	跌	漲	跌	跌	漲	漲	漲	跌	漲	漲	漲	跌	漲	漲	跌	漲	漲	漲	漲	漲	跌	跌	平	漲	跌	漲	跌	漲	漲	漲	漲	跌	跌	跌	漲	平	漲	漲	平	跌	漲	漲	漲	跌	漲	漲
2015/05/28	跌	漲	跌	跌	跌	漲	漲	跌	漲	跌	跌	跌	跌	跌	跌	跌	跌	跌	漲	跌	跌	平	漲	漲	跌	漲	跌	漲	跌	漲	漲	漲	跌	平	漲	跌	漲	漲	跌	漲	漲	漲	平	漲	跌	漲	漲	跌	平
2015/05/29	跌	漲	跌	跌	跌	跌	漲	跌	跌	跌	漲	跌	跌	跌	漲	跌	漲	漲	漲	跌	漲	跌	跌	漲	跌	跌	跌	跌	跌	跌	漲	漲	漲	漲	漲	漲	漲	跌	跌	漲	跌	跌	跌	漲	漲	跌	跌	漲	跌
2015/06/02	跌	跌	跌	跌	跌	跌	跌	漲	跌	跌	跌	跌	漲	漲	漲	漲	漲	漲	跌	跌	跌	跌	漲	跌	漲	漲	跌	漲	跌	漲	平	跌	跌	漲	漲	跌	平	跌	漲	跌	平	跌	跌	漲	跌	跌	跌	漲	平
2015/06/03	漲	跌	漲	漲	漲	漲	跌	漲	漲	漲	跌	漲	漲	跌	跌	跌	漲	跌	跌	漲	跌	跌	漲	漲	漲	漲	漲	平	跌	跌	漲	跌	跌	漲	跌	跌	漲	漲	跌	跌	漲	漲	跌	平	跌	跌	跌	跌	跌
2015/06/04	跌	漲	跌	跌	跌	跌	漲	跌	跌	跌	跌	跌	跌	漲	跌	漲	跌	跌	跌	跌	跌	跌	漲	跌	跌	漲	跌	跌	跌	跌	平	漲	平	跌	跌	跌	漲	平	漲	跌	漲	跌	跌	平	漲	漲	平	漲	漲
2015/06/05	跌	跌	跌	跌	跌	漲	跌	跌	跌	跌	跌	漲	漲	漲	跌	漲	漲	漲	漲	跌	跌	跌	跌	跌	跌	跌	跌	跌	跌	跌	跌	跌	跌	跌	跌	跌	跌	跌	跌	跌	跌	跌	跌	跌	跌	跌	跌	跌	跌
2015/06/09	跌	跌	跌	跌	跌	跌	跌	漲	跌	漲	跌	跌	跌	跌	跌	跌	跌	跌	跌	跌	跌	漲	跌	跌	跌	跌	漲	漲	跌	跌	跌	跌	漲	跌	跌	跌	漲	跌	跌	跌	跌	跌	漲	跌	漲	漲	平	跌	跌
2015/06/10	漲	跌	跌	漲	漲	漲	跌	漲	漲	漲	漲	漲	漲	跌	漲	跌	漲	漲	漲	漲	漲	跌	跌	跌	跌	跌	平	漲	跌	跌	跌	跌	跌	跌	跌	漲	跌	跌	跌	跌	跌	跌	跌	漲	漲	跌	跌	跌	跌
2015/06/11	漲	漲	漲	漲	漲	跌	漲	跌	漲	漲	漲	漲	漲	漲	漲	漲	漲	漲	跌	漲	跌	跌	跌	漲	漲	漲	漲	漲	平	漲	跌	漲	跌	漲	跌	漲	漲	漲	跌	漲	漲	漲	平	漲	漲	漲	漲	漲	平
2015/06/12	跌	漲	漲	漲	跌	跌	跌	跌	跌	跌	跌	跌	跌	漲	漲	漲	漲	漲	跌	跌	漲	跌	跌	跌	漲	跌	漲	跌	漲	漲	跌	跌	跌	漲	漲	漲	跌	跌	漲	跌	平	跌	漲	平	跌	跌	平	跌	跌
2015/06/15	跌	跌	跌	跌	跌	跌	跌	漲	跌	跌	跌	跌	跌	跌	跌	跌	跌	跌	跌	跌	漲	跌	跌	跌	跌	跌	跌	漲	跌	漲	跌	平	漲	跌	跌	漲	跌	跌	跌	跌	跌	跌	跌	漲	跌	跌	平	漲	漲
2015/06/16	漲	跌	跌	跌	漲	漲	跌	跌	跌	漲	跌	漲	漲	跌	跌	跌	跌	跌	漲	漲	漲	平	漲	漲	跌	跌	跌	漲	跌	跌	平	漲	漲	跌	漲	跌	漲	跌	跌	跌	跌	跌	跌	跌	漲	跌	跌	跌	跌
2015/06/17	漲	跌	漲	漲	跌	漲	漲	跌	跌	漲	漲	漲	跌	漲	跌	漲	漲	漲	漲	跌	漲	平	漲	漲	跌	平	跌	跌	漲	跌	平	跌	漲	漲	跌	跌	跌	平	跌	跌	跌	漲	跌	漲	跌	跌	漲	跌	跌
2015/06/18	漲	跌	跌	跌	漲	跌	跌	漲	漲	漲	跌	漲	漲	跌	跌	跌	跌	跌	漲	漲	漲	跌	跌	跌	跌	跌	跌	跌	跌	跌	平	跌	跌	跌	跌	漲	漲	跌	跌	漲	跌	漲	跌	漲	平	平	跌	漲	跌
2015/06/23	漲	漲	漲	漲	漲	跌	漲	漲	漲	漲	漲	漲	漲	漲	跌	漲	漲	漲	跌	漲	漲	漲	跌	跌	漲	跌	跌	跌	漲	漲	漲	漲	跌	漲	平	跌	漲	漲	漲	漲	漲	跌	漲	跌	跌	漲	跌	漲	漲
2015/06/24	跌	漲	漲	漲	跌	漲	漲	漲	漲	跌	漲	跌	跌	漲	漲	漲	漲	漲	跌	跌	跌	漲	跌	跌	跌	跌	跌	跌	跌	漲	漲	漲	跌	跌	跌	漲	跌	漲	漲	漲	跌	跌	漲	跌	漲	跌	漲	漲	平
2015/06/25	跌	跌	跌	跌	漲	跌	跌	跌	跌	跌	跌	跌	跌	跌	跌	跌	跌	跌	跌	跌	漲	漲	漲	漲	漲	漲	漲	漲	漲	漲	漲	跌	漲	漲	跌	漲	漲	漲	跌	漲	跌	跌	漲	跌	漲	跌	跌	跌	漲
2015/06/26	漲	跌	跌	跌	漲	跌	漲	跌	跌	跌	跌	跌	跌	跌	跌	跌	跌	跌	跌	漲	跌	漲	漲	漲	漲	漲	漲	漲	漲	漲	漲	漲	漲	漲	漲	漲	漲	跌	漲	漲	跌	漲	漲	漲	漲	跌	漲	漲	漲
2015/06/29	跌	跌	跌	跌	跌	跌	跌	跌	跌	跌	跌	跌	跌	跌	跌	跌	跌	跌	跌	跌	跌	漲	跌	跌	漲	跌	跌	漲	跌	跌	漲	跌	平	漲	漲	跌	漲	漲	漲	跌	漲	跌	平	跌	漲	跌	跌	漲	跌
2015/06/30	漲	漲	漲	漲	跌	漲	漲	漲	跌	漲	漲	漲	漲	漲	漲	漲	漲	漲	漲	跌	漲	跌	跌	跌	跌	跌	跌	跌	跌	跌	跌	跌	跌	跌	跌	跌	跌	跌	跌	跌	跌	跌	平	漲	跌	跌	跌	跌	跌
2015/07/02	跌	漲	漲	跌	跌	漲	漲	漲	漲	跌	漲	跌	跌	跌	跌	跌	跌	跌	漲	跌	跌	漲	漲	漲	漲	漲	漲	漲	漲	漲	漲	漲	漲	漲	跌	漲	漲	跌	漲	漲	平	漲	漲	跌	漲	漲	漲	漲	平
2015/07/06	跌	跌	跌	跌	跌	跌	跌	跌	跌	跌	跌	跌	跌	漲	跌	漲	跌	跌	跌	跌	漲	平	跌	漲	跌	跌	平	漲	漲	跌	漲	跌	漲	平	跌	漲	跌	跌	跌	跌	跌	漲	漲	跌	漲	跌	漲	漲	跌
2015/07/07	漲	漲	跌	漲	跌	跌	跌	漲	跌	漲	漲	漲	漲	跌	跌	跌	跌	跌	跌	跌	跌	跌	漲	跌	跌	平	跌	漲	跌	跌	跌	跌	跌	跌	跌	跌	跌	漲	漲	漲	跌	跌	平	跌	跌	跌	平	跌	跌
2015/07/08	跌	跌	跌	跌	漲	跌	跌	跌	漲	跌	跌	跌	跌	跌	跌	跌	跌	跌	跌	漲	跌	跌	跌	漲	跌	平	跌	跌	跌	平	漲	跌	漲	漲	漲	平	漲	跌	跌	跌	跌	跌	漲	跌	跌	漲	漲	漲	漲
2015/07/09	漲	漲	漲	跌	漲	漲	漲	跌	漲	漲	跌	漲	漲	漲	漲	漲	漲	漲	跌	漲	跌	跌	跌	跌	跌	跌	跌	跌	跌	跌	跌	跌	跌	跌	跌	跌	跌	跌	跌	跌	跌	跌	跌	跌	跌	跌	跌	跌	跌
2015/07/13	漲	漲	漲	漲	漲	漲	漲	漲	漲	漲	跌	漲	漲	漲	漲	漲	漲	漲	漲	漲	漲	跌	跌	平	跌	平	平	平	跌	跌	跌	漲	跌	跌	跌	跌	漲	跌	漲	跌	跌	漲	跌	跌	漲	跌	跌	跌	跌
2015/07/14	漲	漲	跌	漲	漲	漲	跌	漲	漲	漲	漲	漲	漲	跌	跌	跌	漲	跌	漲	漲	跌	漲	漲	跌	漲	漲	漲	漲	漲	跌	跌	漲	漲	漲	跌	漲	跌	漲	漲	漲	漲	跌	漲	跌	漲	漲	平	漲	漲
2015/07/15	跌	漲	跌	漲	漲	漲	漲	漲	平	跌	漲	跌	跌	跌	跌	跌	跌	跌	跌	漲	漲	漲	漲	跌	漲	漲	漲	平	漲	漲	漲	漲	跌	跌	跌	平	漲	跌	漲	漲	漲	平	平	跌	跌	漲	漲	漲	平
2015/07/16	漲	漲	漲	漲	漲	跌	漲	漲	漲	漲	漲	漲	漲	漲	漲	漲	漲	漲	漲	漲	漲	漲	跌	漲	漲	漲	漲	跌	漲	漲	漲	漲	漲	漲	漲	平	漲	漲	跌	漲	跌	平	平	漲	漲	跌	漲	漲	漲
2015/07/21	跌	漲	漲	跌	跌	漲	漲	跌	跌	跌	漲	跌	跌	漲	漲	漲	漲	跌	漲	跌	跌	跌	跌	漲	跌	跌	漲	漲	跌	漲	漲	平	漲	漲	跌	跌	漲	漲	跌	跌	跌	跌	漲	跌	平	漲	漲	漲	漲
2015/07/22	跌	跌	跌	跌	跌	跌	跌	跌	跌	跌	跌	跌	漲	漲	漲	漲	漲	跌	跌	跌	漲	跌	漲	漲	漲	漲	漲	漲	漲	平	漲	漲	漲	漲	漲	漲	漲	漲	跌	跌	漲	漲	漲	漲	跌	漲	漲	平	漲
2015/07/23	跌	漲	漲	跌	跌	跌	漲	跌	跌	跌	跌	跌	跌	漲	漲	漲	漲	漲	漲	漲	跌	跌	平	跌	平	跌	跌	漲	跌	跌	跌	跌	跌	跌	漲	跌	跌	漲	漲	跌	跌	跌	漲	跌	跌	跌	跌	跌	跌
2015/07/24	跌	跌	跌	跌	跌	跌	跌	跌	跌	跌	跌	跌	跌	跌	跌	跌	跌	跌	跌	跌	跌	漲	跌	跌	跌	跌	漲	跌	漲	漲	漲	跌	漲	跌	跌	跌	跌	跌	跌	漲	跌	跌	漲	跌	跌	跌	平	跌	跌
2015/07/27	跌	跌	跌	跌	跌	跌	跌	跌	跌	跌	漲	跌	跌	跌	跌	跌	跌	跌	跌	跌	跌	跌	跌	漲	跌	漲	漲	跌	漲	漲	跌	漲	跌	平	跌	漲	平	漲	跌	跌	漲	漲	漲	跌	跌	跌	跌	跌	平
2015/07/28	漲	跌	漲	跌	漲	跌	漲	漲	漲	漲	跌	漲	漲	跌	漲	跌	跌	漲	漲	漲	跌	跌	跌	跌	跌	跌	跌	跌	跌	跌	跌	跌	漲	跌	跌	跌	跌	跌	跌	跌	跌	跌	漲	跌	跌	跌	跌	漲	跌
2015/07/29	漲	跌	漲	漲	漲	跌	跌	漲	漲	漲	漲	漲	漲	漲	漲	漲	漲	漲	漲	漲	漲	跌	跌	漲	跌	跌	跌	漲	跌	漲	跌	跌	漲	跌	跌	平	漲	跌	漲	漲	漲	漲	跌	漲	漲	漲	跌	跌	跌
2015/07/30	跌	漲	跌	跌	漲	漲	跌	漲	漲	漲	漲	漲	漲	跌	跌	跌	跌	跌	漲	漲	漲	跌	跌	跌	漲	漲	漲	跌	跌	跌	跌	跌	跌	漲	跌	漲	跌	跌	漲	跌	跌	跌	漲	漲	跌	漲	平	跌	漲
2015/07/31	跌	漲	漲	跌	漲	漲	漲	漲	漲	跌	漲	跌	漲	跌	跌	跌	跌	漲	跌	漲	漲	漲	漲	漲	跌	漲	跌	漲	漲	漲	漲	漲	漲	跌	漲	漲	跌	漲	跌	漲	漲	跌	漲	漲	跌	漲	漲	漲	漲
2015/08/04	跌	跌	跌	跌	漲	跌	漲	漲	跌	跌	漲	跌	跌	漲	漲	漲	漲	漲	跌	跌	跌	跌	跌	漲	漲	跌	漲	跌	漲	跌	跌	跌	跌	跌	跌	漲	漲	跌	跌	漲	漲	跌	漲	漲	漲	漲	平	漲	漲
2015/08/05	跌	漲	漲	漲	漲	漲	漲	漲	漲	漲	跌	漲	漲	跌	跌	跌	跌	跌	漲	漲	漲	漲	漲	漲	跌	漲	跌	漲	漲	跌	漲	跌	漲	漲	跌	漲	跌	跌	漲	跌	跌	漲	漲	跌	跌	漲	漲	漲	漲
2015/08/06	跌	漲	跌	漲	跌	跌	跌	跌	跌	跌	跌	跌	跌	跌	跌	跌	跌	跌	跌	跌	漲	平	漲	漲	漲	跌	跌	漲	跌	跌	漲	漲	漲	跌	漲	跌	漲	跌	跌	漲	漲	跌	漲	跌	漲	漲	跌	漲	漲
2015/08/11	跌	跌	跌	跌	跌	跌	跌	跌	跌	跌	跌	跌	跌	跌	跌	跌	漲	跌	跌	跌	跌	跌	跌	跌	漲	平	跌	跌	跌	平	跌	平	漲	跌	平	平	漲	跌	跌	跌	跌	跌	跌	漲	漲	跌	跌	跌	跌
2015/08/12	跌	跌	跌	跌	跌	跌	跌	跌	跌	漲	跌	漲	跌	跌	跌	跌	跌	跌	漲	跌	跌	跌	跌	跌	跌	跌	跌	跌	跌	跌	漲	平	漲	平	漲	漲	跌	跌	跌	平	跌	跌	漲	跌	跌	跌	跌	漲	跌
2015/08/13	漲	漲	漲	漲	漲	漲	漲	跌	跌	跌	漲	跌	跌	漲	漲	漲	漲	漲	跌	漲	漲	跌	跌	漲	跌	平	漲	跌	跌	跌	漲	漲	跌	跌	漲	跌	跌	漲	跌	漲	漲	漲	漲	跌	漲	漲	跌	跌	跌
2015/08/17	漲	漲	跌	跌	跌	跌	跌	跌	跌	漲	漲	漲	漲	漲	漲	漲	漲	跌	漲	漲	跌	跌	漲	漲	跌	跌	跌	跌	跌	跌	跌	跌	漲	漲	漲	跌	漲	漲	漲	漲	漲	漲	跌	跌	漲	漲	跌	漲	漲
2015/08/18	跌	跌	跌	跌	跌	漲	跌	跌	跌	跌	跌	跌	跌	跌	跌	跌	跌	跌	跌	跌	跌	平	漲	漲	平	漲	跌	跌	跌	跌	跌	跌	跌	跌	跌	跌	跌	漲	跌	跌	跌	平	跌	跌	跌	平	跌	跌	跌
2015/08/19	跌	跌	跌	跌	跌	漲	跌	跌	跌	跌	漲	跌	跌	漲	漲	漲	漲	漲	跌	跌	漲	漲	漲	漲	跌	跌	跌	漲	跌	跌	平	漲	跌	漲	跌	漲	漲	跌	跌	跌	漲	跌	漲	漲	跌	跌	跌	跌	跌
2015/08/20	跌	跌	跌	跌	跌	跌	跌	跌	跌	跌	跌	跌	跌	跌	跌	跌	跌	跌	跌	跌	跌	跌	跌	跌	漲	漲	漲	跌	跌	跌	跌	跌	跌	跌	跌	跌	跌	跌	跌	跌	跌	跌	平	跌	跌	跌	跌	跌	跌
2015/08/21	跌	跌	跌	跌	跌	跌	跌	跌	跌	跌	跌	跌	跌	跌	跌	跌	跌	跌	跌	跌	跌	跌	跌	漲	跌	跌	跌	跌	跌	跌	跌	跌	跌	跌	漲	漲	跌	跌	跌	跌	漲	漲	跌	跌	跌	跌	跌	漲	跌
2015/08/24	跌	跌	跌	跌	跌	跌	跌	跌	跌	跌	跌	跌	跌	跌	跌	跌	跌	跌	跌	跌	跌	跌	跌	跌	跌	跌	跌	跌	跌	跌	跌	跌	跌	跌	跌	跌	跌	跌	跌	跌	漲	跌	跌	跌	跌	跌	跌	跌	跌
2015/08/25	跌	跌	漲	漲	漲	漲	漲	漲	漲	跌	漲	跌	跌	跌	跌	跌	跌	跌	跌	漲	漲	跌	跌	跌	跌	跌	跌	跌	跌	跌	跌	跌	跌	跌	平	跌	跌	跌	跌	漲	漲	跌	跌	跌	跌	跌	跌	跌	跌
2015/08/26	漲	漲	跌	跌	跌	漲	漲	漲	跌	漲	漲	漲	漲	跌	漲	跌	跌	漲	漲	跌	跌	平	漲	漲	漲	漲	漲	漲	漲	漲	漲	漲	漲	漲	跌	漲	漲	漲	漲	漲	跌	漲	漲	漲	漲	漲	漲	漲	漲
2015/08/27	漲	漲	漲	漲	漲	漲	漲	漲	漲	漲	漲	漲	漲	漲	漲	漲	漲	漲	漲	漲	漲	漲	平	漲	漲	漲	漲	漲	跌	漲	跌	跌	跌	跌	跌	跌	漲	漲	漲	漲	跌	跌	跌	跌	跌	漲	漲	漲	跌
2015/08/28	跌	漲	跌	漲	跌	漲	漲	漲	漲	漲	漲	漲	漲	漲	漲	漲	漲	漲	漲	漲	漲	漲	漲	平	漲	漲	漲	漲	平	漲	漲	漲	漲	漲	漲	漲	漲	漲	漲	漲	跌	漲	漲	漲	漲	漲	漲	漲	漲
2015/09/01	跌	跌	跌	跌	跌	跌	跌	跌	跌	跌	跌	跌	跌	跌	跌	跌	跌	跌	跌	跌	跌	漲	漲	跌	漲	漲	漲	漲	漲	漲	漲	漲	漲	漲	漲	漲	漲	漲	漲	漲	漲	漲	平	漲	跌	漲	漲	漲	漲
2015/09/02	漲	跌	跌	跌	漲	跌	漲	漲	漲	漲	漲	漲	漲	跌	跌	跌	跌	跌	漲	漲	跌	跌	跌	跌	跌	跌	跌	跌	跌	跌	漲	平	跌	跌	平	跌	漲	跌	平	跌	漲	跌	跌	跌	跌	跌	跌	跌	跌
2015/09/08	漲	跌	漲	漲	漲	漲	跌	漲	漲	漲	漲	漲	漲	漲	漲	漲	漲	漲	漲	漲	漲	跌	平	漲	平	跌	跌	跌	漲	平	跌	漲	漲	漲	平	漲	漲	跌	跌	跌	漲	跌	跌	跌	跌	漲	漲	漲	平
2015/09/09	跌	漲	漲	漲	漲	漲	漲	跌	漲	跌	漲	跌	跌	漲	漲	漲	漲	漲	跌	漲	漲	平	跌	平	跌	跌	跌	漲	平	跌	跌	漲	平	跌	漲	漲	平	跌	跌	跌	漲	漲	跌	漲	漲	漲	跌	跌	跌
2015/09/10	漲	跌	跌	跌	跌	漲	漲	漲	跌	漲	跌	漲	漲	跌	跌	跌	跌	跌	漲	跌	跌	漲	漲	漲	漲	漲	漲	漲	漲	漲	漲	漲	漲	漲	跌	漲	漲	漲	漲	漲	漲	漲	漲	漲	漲	漲	漲	漲	漲
2015/09/14	跌	跌	漲	跌	漲	漲	跌	跌	跌	跌	漲	跌	跌	跌	跌	跌	跌	跌	漲	跌	漲	漲	跌	漲	跌	跌	漲	漲	跌	漲	漲	漲	跌	跌	跌	跌	跌	跌	漲	平	跌	跌	平	跌	跌	漲	漲	漲	漲
2015/09/15	漲	漲	跌	跌	漲	漲	漲	漲	漲	漲	跌	漲	漲	跌	跌	跌	跌	跌	漲	漲	跌	漲	跌	跌	漲	平	平	跌	漲	跌	漲	平	漲	漲	跌	平	跌	漲	平	漲	跌	平	平	平	漲	漲	跌	跌	平
2015/09/18	跌	跌	漲	跌	跌	跌	漲	跌	跌	跌	漲	跌	跌	漲	漲	漲	漲	漲	跌	跌	漲	漲	平	跌	平	跌	跌	漲	漲	平	跌	跌	跌	跌	漲	跌	跌	跌	跌	跌	漲	跌	漲	跌	跌	跌	平	平	跌
2015/09/30	漲	漲	漲	漲	漲	漲	漲	漲	漲	漲	漲	漲	漲	漲	漲	漲	漲	漲	漲	漲	漲	跌	跌	跌	跌	跌	漲	跌	漲	跌	跌	漲	跌	平	跌	漲	跌	平	漲	漲	漲	跌	平	漲	漲	漲	跌	跌	漲
2015/10/08	漲	跌	跌	跌	漲	漲	漲	漲	漲	漲	跌	漲	漲	漲	漲	漲	漲	漲	漲	漲	跌	漲	跌	漲	漲	跌	跌	跌	跌	漲	跌	跌	漲	漲	平	漲	漲	漲	平	漲	跌	跌	漲	漲	漲	平	漲	漲	跌
2015/10/13	跌	跌	跌	跌	跌	漲	跌	跌	跌	跌	跌	跌	跌	漲	漲	漲	漲	跌	跌	跌	跌	跌	跌	跌	漲	漲	漲	跌	漲	漲	跌	跌	漲	跌	跌	漲	跌	漲	漲	跌	跌	跌	平	漲	跌	跌	漲	漲	跌
2015/10/15	漲	漲	漲	漲	漲	漲	漲	跌	漲	漲	漲	漲	漲	漲	漲	漲	漲	漲	漲	漲	漲	跌	跌	跌	跌	漲	跌	跌	跌	跌	漲	漲	跌	跌	漲	跌	跌	漲	跌	漲	跌	漲	跌	漲	漲	平	漲	漲	漲
2015/10/16	漲	漲	漲	漲	漲	漲	跌	漲	漲	漲	漲	漲	跌	漲	漲	漲	漲	漲	漲	漲	漲	漲	漲	漲	漲	漲	漲	漲	漲	漲	漲	漲	跌	漲	跌	漲	漲	平	平	漲	漲	漲	漲	漲	跌	漲	漲	平	漲
2015/10/19	漲	跌	漲	跌	漲	漲	漲	跌	跌	漲	跌	漲	漲	跌	跌	跌	漲	漲	漲	漲	漲	漲	漲	平	跌	跌	漲	跌	跌	跌	跌	跌	漲	漲	漲	跌	漲	跌	跌	漲	漲	跌	跌	平	跌	漲	漲	漲	漲
2015/10/20	跌	漲	跌	跌	跌	跌	漲	漲	跌	跌	跌	跌	跌	漲	漲	漲	漲	漲	跌	跌	跌	漲	跌	跌	漲	漲	跌	平	漲	漲	漲	漲	平	跌	跌	漲	跌	漲	跌	漲	平	平	漲	跌	跌	跌	漲	漲	跌
2015/10/23	漲	漲	漲	漲	漲	漲	漲	漲	漲	漲	漲	漲	漲	漲	漲	漲	漲	漲	漲	漲	漲	跌	漲	漲	跌	漲	漲	漲	漲	跌	漲	跌	跌	跌	漲	漲	跌	跌	跌	漲	平	跌	漲	漲	跌	漲	漲	跌	漲
2015/10/26	跌	漲	跌	漲	漲	跌	漲	跌	跌	跌	跌	漲	跌	漲	跌	漲	漲	漲	跌	跌	跌	漲	漲	平	漲	漲	漲	平	漲	漲	漲	漲	漲	漲	跌	漲	跌	漲	跌	漲	跌	跌	漲	平	漲	漲	漲	漲	漲
2015/10/27	跌	跌	漲	跌	跌	跌	跌	跌	跌	跌	跌	跌	跌	漲	漲	漲	漲	跌	跌	跌	跌	漲	平	跌	漲	漲	漲	漲	漲	跌	漲	漲	漲	漲	平	平	漲	漲	漲	漲	漲	漲	漲	漲	漲	漲	平	漲	漲
2015/10/28	漲	漲	跌	跌	漲	跌	跌	漲	漲	漲	漲	漲	漲	跌	跌	跌	跌	跌	漲	漲	跌	跌	跌	跌	平	跌	漲	漲	跌	漲	平	漲	跌	跌	漲	跌	跌	跌	跌	平	漲	漲	平	跌	跌	漲	漲	跌	跌
2015/10/29	跌	漲	跌	跌	跌	跌	跌	跌	跌	跌	跌	跌	跌	漲	漲	漲	漲	漲	跌	跌	跌	漲	漲	跌	跌	跌	平	跌	跌	跌	漲	跌	漲	跌	跌	跌	跌	跌	跌	跌	跌	跌	平	跌	跌	跌	跌	跌	平
2015/10/30	跌	漲	跌	跌	漲	跌	跌	跌	跌	跌	跌	跌	跌	跌	漲	跌	漲	漲	漲	漲	跌	跌	跌	跌	跌	跌	跌	跌	跌	跌	跌	跌	跌	跌	跌	跌	跌	跌	跌	跌	跌	跌	平	跌	跌	跌	跌	跌	跌
2015/11/02	漲	跌	跌	跌	漲	跌	漲	漲	漲	漲	跌	漲	漲	跌	跌	跌	跌	跌	漲	漲	跌	漲	跌	跌	跌	跌	跌	跌	跌	跌	跌	平	跌	跌	跌	平	漲	跌	跌	跌	漲	跌	跌	漲	跌	跌	跌	漲	跌
2015/11/04	跌	漲	漲	漲	跌	漲	漲	跌	漲	跌	跌	跌	跌	漲	漲	漲	漲	漲	漲	漲	跌	漲	漲	跌	漲	跌	漲	漲	漲	漲	漲	漲	平	漲	漲	漲	漲	漲	漲	漲	跌	漲	漲	漲	跌	漲	漲	漲	漲
2015/11/05	跌	漲	跌	跌	漲	漲	跌	跌	跌	跌	跌	跌	漲	漲	漲	漲	漲	漲	跌	漲	跌	漲	漲	漲	漲	漲	漲	漲	漲	漲	漲	漲	漲	漲	漲	漲	漲	漲	漲	平	漲	漲	平	漲	漲	漲	跌	漲	漲
2015/11/06	漲	漲	跌	跌	漲	跌	跌	跌	跌	跌	漲	漲	漲	漲	漲	漲	漲	漲	漲	漲	跌	跌	跌	跌	跌	跌	跌	跌	平	跌	跌	漲	平	跌	漲	跌	漲	跌	跌	跌	跌	漲	平	跌	漲	平	漲	漲	跌
2015/11/09	跌	漲	跌	跌	跌	漲	跌	跌	跌	跌	跌	跌	跌	漲	漲	漲	漲	漲	跌	跌	跌	跌	跌	跌	跌	跌	跌	跌	跌	跌	跌	跌	跌	跌	跌	跌	跌	跌	跌	跌	跌	跌	跌	跌	平	跌	跌	跌	跌
2015/11/11	跌	漲	跌	跌	漲	跌	漲	跌	漲	跌	漲	跌	跌	漲	漲	漲	漲	漲	漲	漲	漲	跌	跌	漲	跌	跌	跌	跌	跌	跌	跌	跌	漲	跌	跌	漲	跌	跌	跌	跌	跌	跌	漲	跌	跌	跌	跌	漲	跌
2015/11/13	跌	跌	跌	跌	跌	跌	跌	跌	跌	跌	跌	跌	跌	跌	漲	跌	跌	跌	跌	跌	跌	跌	跌	漲	漲	跌	漲	跌	跌	跌	跌	跌	跌	跌	跌	跌	跌	跌	跌	跌	跌	跌	平	跌	跌	跌	跌	跌	平
2015/11/16	漲	跌	跌	跌	漲	跌	跌	漲	漲	漲	跌	漲	漲	漲	漲	漲	漲	漲	漲	跌	漲	跌	跌	跌	跌	跌	跌	跌	跌	跌	漲	跌	漲	跌	漲	跌	跌	跌	跌	跌	跌	跌	跌	跌	漲	漲	跌	跌	跌
2015/11/17	漲	漲	漲	漲	漲	漲	漲	跌	漲	跌	漲	漲	跌	跌	漲	跌	跌	跌	漲	漲	漲	跌	跌	漲	跌	跌	跌	跌	跌	漲	跌	跌	漲	跌	跌	跌	跌	跌	跌	跌	漲	跌	跌	漲	跌	漲	跌	跌	跌
2015/11/18	漲	漲	跌	跌	跌	跌	跌	漲	漲	漲	漲	漲	漲	跌	跌	跌	跌	跌	漲	跌	跌	平	跌	漲	漲	漲	漲	跌	漲	漲	漲	漲	漲	漲	漲	漲	漲	漲	漲	漲	漲	漲	漲	跌	漲	漲	漲	漲	漲
2015/11/19	跌	漲	漲	漲	漲	漲	漲	漲	漲	跌	漲	跌	跌	漲	漲	漲	漲	漲	漲	漲	漲	跌	跌	跌	跌	跌	跌	跌	跌	跌	漲	跌	跌	跌	跌	跌	跌	跌	跌	跌	跌	跌	跌	跌	跌	跌	跌	跌	跌
2015/11/20	漲	漲	漲	跌	漲	漲	漲	跌	漲	漲	漲	漲	漲	漲	漲	漲	漲	漲	漲	跌	漲	跌	漲	漲	漲	漲	漲	漲	漲	漲	漲	漲	漲	漲	漲	漲	漲	漲	漲	漲	漲	漲	漲	漲	漲	漲	漲	漲	漲
2015/11/24	漲	漲	跌	漲	跌	漲	漲	漲	跌	漲	跌	漲	漲	漲	漲	漲	漲	漲	漲	跌	跌	跌	跌	平	跌	跌	跌	跌	跌	跌	平	漲	平	漲	漲	漲	漲	跌	跌	跌	跌	跌	跌	跌	跌	跌	跌	跌	跌
2015/11/27	跌	跌	跌	跌	跌	跌	跌	跌	跌	漲	跌	漲	漲	跌	跌	跌	跌	跌	漲	跌	漲	跌	平	跌	跌	跌	跌	跌	跌	跌	跌	跌	漲	跌	跌	跌	跌	平	跌	跌	漲	跌	跌	跌	平	平	平	漲	平
2015/11/30	跌	跌	跌	跌	漲	跌	跌	漲	跌	跌	跌	跌	跌	漲	漲	漲	漲	漲	漲	漲	漲	跌	跌	跌	跌	跌	跌	跌	跌	跌	跌	跌	跌	跌	跌	跌	漲	平	平	漲	漲	跌	跌	跌	跌	跌	跌	跌	跌
2015/12/01	漲	漲	漲	漲	跌	漲	漲	漲	漲	漲	漲	漲	漲	漲	漲	漲	跌	漲	漲	跌	漲	跌	跌	跌	跌	跌	跌	跌	漲	跌	跌	跌	跌	跌	跌	平	跌	跌	跌	跌	漲	跌	漲	跌	跌	平	跌	跌	跌
2015/12/02	跌	跌	漲	漲	跌	跌	跌	跌	漲	跌	跌	跌	跌	漲	漲	漲	跌	漲	跌	跌	跌	漲	漲	漲	漲	漲	漲	平	漲	漲	漲	漲	跌	漲	漲	漲	漲	漲	漲	漲	跌	漲	漲	漲	漲	漲	漲	漲	漲
2015/12/03	跌	漲	跌	漲	跌	跌	跌	跌	跌	跌	跌	跌	跌	漲	漲	漲	漲	漲	跌	跌	跌	平	跌	跌	跌	平	跌	跌	跌	漲	跌	跌	漲	跌	跌	平	跌	跌	漲	跌	跌	跌	跌	漲	漲	跌	跌	跌	跌
2015/12/04	漲	跌	跌	跌	跌	跌	跌	漲	跌	漲	跌	漲	漲	跌	跌	跌	跌	漲	漲	跌	跌	跌	漲	漲	漲	跌	平	平	跌	漲	漲	漲	漲	跌	跌	平	跌	跌	跌	跌	漲	跌	跌	漲	跌	漲	平	漲	跌
2015/12/07	跌	漲	跌	漲	漲	漲	跌	跌	跌	跌	跌	跌	跌	漲	漲	漲	漲	漲	跌	漲	跌	跌	漲	跌	跌	跌	跌	跌	跌	跌	跌	跌	平	跌	漲	跌	跌	平	漲	跌	跌	漲	漲	跌	跌	漲	跌	跌	平
2015/12/08	跌	跌	跌	跌	跌	跌	跌	跌	跌	跌	跌	跌	跌	跌	跌	跌	跌	跌	跌	跌	跌	漲	漲	漲	跌	漲	跌	漲	漲	漲	漲	漲	漲	漲	漲	漲	漲	漲	跌	漲	跌	漲	平	漲	漲	漲	漲	平	跌
2015/12/09	跌	跌	跌	跌	跌	跌	跌	漲	跌	跌	跌	跌	跌	漲	漲	漲	跌	漲	跌	跌	跌	跌	跌	跌	跌	跌	跌	跌	跌	跌	跌	跌	跌	跌	跌	跌	跌	跌	跌	跌	跌	跌	跌	跌	漲	跌	跌	跌	跌
2015/12/10	漲	跌	跌	跌	漲	跌	漲	漲	跌	漲	跌	漲	漲	跌	漲	跌	跌	跌	漲	跌	漲	跌	跌	跌	平	跌	跌	跌	跌	跌	跌	跌	跌	跌	跌	跌	跌	平	跌	跌	跌	跌	跌	跌	漲	跌	跌	跌	跌
2015/12/11	跌	漲	跌	跌	跌	跌	跌	跌	跌	跌	跌	跌	跌	跌	漲	跌	跌	漲	跌	跌	跌	跌	跌	漲	跌	跌	跌	跌	跌	跌	跌	跌	漲	跌	漲	漲	跌	跌	漲	漲	跌	跌	漲	跌	跌	漲	平	跌	漲
2015/12/14	漲	跌	跌	跌	跌	跌	跌	跌	跌	漲	跌	漲	跌	漲	漲	漲	漲	漲	跌	跌	漲	跌	跌	漲	跌	跌	漲	跌	平	跌	跌	漲	跌	漲	漲	跌	跌	漲	跌	漲	跌	跌	跌	跌	跌	跌	漲	跌	跌
2015/12/15	漲	跌	跌	漲	漲	跌	漲	漲	漲	漲	跌	漲	漲	跌	漲	跌	漲	漲	漲	漲	漲	跌	跌	跌	跌	跌	跌	跌	跌	平	跌	平	跌	跌	跌	跌	跌	跌	跌	跌	漲	跌	跌	跌	跌	漲	平	跌	漲
2015/12/16	漲	漲	漲	漲	漲	漲	漲	漲	漲	漲	漲	漲	漲	漲	漲	漲	漲	跌	漲	漲	漲	漲	跌	漲	跌	漲	漲	漲	漲	漲	跌	跌	漲	跌	漲	跌	跌	跌	漲	漲	漲	漲	漲	漲	跌	漲	跌	漲	跌
2015/12/17	跌	漲	漲	漲	漲	漲	漲	跌	漲	跌	漲	跌	跌	漲	漲	漲	漲	漲	跌	漲	漲	平	跌	漲	漲	平	漲	漲	漲	漲	漲	漲	漲	漲	漲	漲	漲	漲	跌	漲	漲	漲	平	跌	跌	漲	平	漲	漲
2015/12/18	跌	跌	跌	跌	跌	跌	跌	漲	跌	跌	漲	跌	跌	跌	漲	跌	跌	漲	跌	跌	跌	漲	漲	漲	漲	漲	漲	漲	漲	漲	跌	漲	漲	漲	漲	漲	漲	漲	漲	漲	漲	跌	漲	漲	漲	漲	漲	漲	漲
2015/12/21	漲	跌	漲	跌	跌	跌	漲	漲	跌	漲	漲	漲	漲	漲	漲	漲	漲	漲	漲	跌	漲	跌	跌	跌	平	跌	跌	跌	跌	跌	漲	跌	跌	跌	漲	跌	跌	跌	跌	跌	漲	跌	漲	平	跌	跌	平	漲	跌
2015/12/22	漲	跌	漲	漲	跌	漲	漲	漲	漲	漲	漲	漲	漲	漲	漲	漲	漲	漲	漲	漲	跌	漲	漲	跌	跌	漲	跌	漲	跌	漲	跌	漲	跌	漲	漲	跌	漲	漲	漲	漲	漲	漲	跌	跌	跌	漲	漲	漲	平
2015/12/29	漲	漲	漲	漲	漲	漲	漲	跌	漲	漲	漲	漲	漲	漲	漲	漲	漲	漲	漲	漲	漲	跌	跌	漲	漲	漲	漲	跌	漲	跌	漲	跌	漲	跌	跌	漲	平	漲	跌	跌	跌	漲	漲	漲	漲	跌	平	跌	漲
2015/12/30	跌	漲	跌	跌	跌	漲	跌	跌	跌	跌	跌	跌	跌	漲	漲	漲	漲	漲	跌	跌	跌	跌	跌	跌	跌	跌	跌	跌	跌	跌	跌	跌	跌	跌	漲	跌	跌	跌	平	平	跌	漲	跌	跌	跌	跌	平	跌	跌
2016/01/04	跌	跌	跌	跌	跌	跌	跌	跌	跌	跌	跌	跌	跌	跌	跌	跌	跌	跌	跌	跌	跌	跌	跌	漲	漲	漲	漲	跌	平	跌	跌	跌	平	漲	漲	漲	跌	跌	跌	跌	跌	跌	漲	跌	平	漲	跌	跌	跌
2016/01/05	漲	跌	跌	跌	漲	漲	漲	跌	漲	漲	跌	跌	漲	跌	漲	跌	跌	漲	跌	漲	跌	跌	跌	跌	跌	跌	跌	跌	跌	跌	跌	跌	跌	跌	跌	跌	跌	跌	跌	跌	跌	跌	跌	跌	跌	跌	跌	跌	跌
2016/01/06	跌	跌	跌	跌	跌	漲	跌	跌	跌	跌	跌	跌	跌	漲	漲	漲	漲	漲	跌	跌	跌	漲	跌	漲	漲	漲	漲	平	跌	漲	漲	跌	跌	漲	跌	跌	跌	跌	跌	跌	跌	跌	漲	跌	跌	漲	漲	跌	跌
2016/01/07	跌	跌	跌	跌	跌	跌	跌	跌	跌	跌	跌	跌	跌	跌	跌	跌	跌	跌	跌	跌	跌	跌	跌	平	漲	平	漲	跌	跌	漲	跌	平	跌	跌	跌	跌	跌	漲	跌	漲	跌	跌	跌	跌	跌	跌	漲	跌	跌
2016/01/08	跌	跌	漲	漲	跌	漲	漲	跌	跌	跌	漲	跌	跌	漲	漲	漲	漲	漲	跌	跌	漲	漲	漲	跌	平	漲	漲	漲	漲	跌	漲	跌	平	跌	平	跌	跌	漲	跌	跌	跌	跌	漲	跌	跌	跌	跌	跌	跌
2016/01/12	漲	跌	跌	跌	漲	漲	跌	漲	漲	漲	跌	漲	漲	漲	漲	漲	漲	漲	漲	漲	跌	跌	跌	跌	跌	跌	跌	跌	跌	跌	跌	跌	跌	跌	漲	漲	跌	漲	漲	跌	漲	漲	漲	漲	跌	漲	跌	平	平
2016/01/13	跌	漲	漲	漲	跌	漲	漲	跌	漲	跌	漲	跌	跌	跌	跌	跌	跌	跌	跌	漲	漲	漲	跌	跌	漲	漲	漲	跌	跌	跌	漲	漲	漲	漲	漲	平	跌	跌	漲	漲	跌	漲	漲	跌	跌	漲	漲	漲	漲
2016/01/14	漲	跌	跌	跌	跌	跌	跌	漲	跌	漲	跌	漲	漲	漲	漲	漲	漲	漲	漲	跌	跌	漲	漲	漲	漲	跌	漲	漲	漲	跌	漲	跌	漲	漲	跌	漲	跌	漲	漲	漲	漲	漲	漲	平	漲	跌	漲	漲	平
2016/01/15	跌	跌	跌	跌	跌	跌	跌	跌	跌	跌	跌	跌	跌	跌	跌	跌	跌	跌	跌	跌	跌	平	跌	漲	漲	跌	平	漲	跌	跌	跌	漲	跌	跌	漲	跌	跌	平	平	漲	漲	跌	漲	漲	漲	跌	跌	跌	跌
2016/01/19	漲	漲	漲	漲	漲	漲	漲	漲	漲	漲	漲	跌	跌	漲	漲	漲	漲	漲	漲	漲	漲	漲	平	跌	漲	平	漲	跌	漲	跌	漲	漲	漲	跌	跌	漲	漲	漲	跌	平	跌	跌	跌	跌	平	跌	漲	跌	跌
2016/01/20	跌	跌	跌	跌	跌	跌	跌	跌	跌	跌	跌	跌	漲	跌	跌	跌	跌	跌	漲	跌	跌	跌	漲	漲	平	跌	平	跌	漲	漲	漲	平	跌	漲	跌	漲	漲	平	跌	平	跌	跌	漲	漲	漲	漲	平	漲	漲
2016/01/21	漲	跌	跌	跌	漲	跌	跌	漲	漲	漲	漲	漲	跌	跌	跌	跌	跌	跌	漲	漲	跌	跌	跌	漲	漲	跌	跌	跌	跌	跌	跌	跌	跌	跌	跌	跌	跌	跌	跌	跌	跌	跌	平	跌	跌	跌	平	跌	漲
2016/01/22	漲	漲	漲	漲	漲	漲	漲	漲	漲	漲	漲	漲	漲	漲	漲	漲	漲	漲	漲	漲	漲	跌	跌	跌	跌	跌	跌	跌	平	跌	跌	平	跌	跌	漲	漲	平	跌	跌	跌	漲	漲	跌	平	漲	跌	跌	漲	跌
2016/01/27	跌	漲	漲	漲	漲	漲	漲	漲	漲	跌	跌	跌	跌	跌	跌	跌	跌	跌	跌	漲	漲	跌	漲	平	漲	漲	漲	跌	漲	漲	漲	漲	漲	漲	平	漲	漲	漲	漲	漲	漲	漲	平	漲	平	漲	漲	跌	漲
2016/01/28	漲	跌	漲	漲	跌	漲	漲	漲	跌	漲	漲	漲	漲	跌	跌	跌	跌	跌	跌	跌	跌	平	漲	漲	跌	平	漲	平	跌	平	漲	平	跌	跌	漲	漲	漲	漲	跌	漲	跌	跌	平	漲	跌	跌	漲	跌	漲
2016/01/29	漲	漲	漲	漲	漲	漲	漲	漲	漲	漲	漲	漲	漲	漲	漲	漲	漲	漲	漲	漲	漲	漲	漲	漲	漲	漲	平	漲	跌	漲	漲	漲	平	跌	漲	漲	跌	跌	漲	跌	跌	漲	漲	跌	漲	漲	漲	漲	跌
2016/02/02	跌	跌	跌	跌	跌	跌	跌	跌	跌	跌	跌	跌	跌	漲	漲	漲	漲	漲	跌	跌	跌	漲	漲	漲	漲	漲	漲	漲	漲	漲	漲	漲	漲	漲	漲	漲	漲	漲	漲	跌	漲	跌	漲	漲	漲	漲	漲	漲	漲
2016/02/03	漲	跌	跌	跌	跌	跌	跌	漲	跌	漲	跌	跌	漲	跌	漲	跌	漲	跌	漲	跌	跌	跌	跌	漲	漲	漲	平	跌	漲	跌	漲	漲	跌	跌	平	跌	跌	跌	漲	漲	跌	跌	平	漲	跌	跌	跌	跌	跌
2016/02/16	漲	漲	漲	漲	跌	漲	漲	漲	漲	漲	漲	漲	漲	漲	漲	漲	漲	漲	漲	跌	跌	跌	跌	跌	跌	跌	跌	漲	跌	平	跌	跌	跌	跌	跌	漲	跌	跌	跌	跌	跌	跌	平	跌	跌	跌	跌	跌	跌
2016/02/17	漲	跌	跌	跌	漲	跌	漲	漲	漲	漲	漲	漲	漲	漲	漲	漲	漲	漲	漲	漲	漲	漲	漲	漲	漲	漲	漲	漲	漲	漲	漲	跌	漲	漲	漲	漲	漲	漲	漲	跌	漲	漲	漲	漲	漲	漲	漲	漲	漲
2016/02/18	跌	漲	漲	漲	漲	漲	跌	漲	跌	跌	漲	跌	跌	跌	漲	跌	跌	漲	跌	漲	漲	跌	漲	跌	漲	漲	跌	跌	漲	跌	漲	漲	跌	漲	漲	漲	跌	漲	漲	漲	漲	跌	漲	跌	跌	跌	跌	跌	跌
2016/02/19	跌	跌	跌	跌	跌	跌	漲	跌	跌	跌	跌	漲	漲	跌	跌	跌	漲	漲	漲	跌	漲	漲	平	漲	漲	漲	漲	漲	漲	漲	跌	漲	漲	漲	平	漲	漲	漲	漲	漲	平	漲	跌	漲	漲	漲	平	漲	漲
2016/02/22	漲	漲	漲	漲	漲	跌	漲	漲	漲	漲	漲	漲	漲	漲	漲	漲	漲	漲	漲	漲	漲	漲	跌	平	漲	漲	跌	平	平	漲	漲	跌	漲	跌	跌	平	跌	跌	漲	漲	漲	跌	漲	漲	漲	漲	漲	平	漲
2016/02/23	跌	跌	跌	漲	跌	漲	跌	跌	跌	跌	跌	跌	跌	跌	跌	跌	跌	跌	跌	跌	跌	漲	漲	跌	跌	跌	跌	漲	漲	漲	跌	平	跌	平	漲	平	漲	跌	漲	漲	漲	跌	跌	漲	跌	跌	跌	漲	平
2016/02/24	漲	跌	跌	跌	跌	跌	漲	跌	跌	漲	跌	漲	漲	漲	漲	漲	跌	跌	漲	跌	跌	平	跌	跌	跌	跌	漲	漲	漲	漲	漲	平	跌	漲	跌	跌	漲	漲	跌	漲	跌	漲	平	漲	跌	跌	漲	跌	平
2016/02/25	漲	漲	跌	跌	漲	跌	漲	漲	漲	漲	漲	漲	漲	跌	跌	跌	跌	跌	漲	漲	跌	跌	漲	跌	跌	漲	漲	跌	跌	漲	漲	平	跌	跌	漲	跌	跌	跌	漲	跌	平	漲	跌	跌	漲	跌	漲	跌	跌
2016/02/26	跌	漲	漲	漲	漲	漲	跌	漲	漲	跌	漲	漲	漲	漲	漲	漲	跌	漲	漲	漲	漲	漲	漲	漲	漲	跌	平	漲	漲	漲	跌	漲	跌	漲	漲	漲	漲	漲	跌	漲	漲	漲	漲	漲	漲	漲	漲	漲	漲
2016/03/01	漲	漲	漲	漲	漲	漲	漲	漲	漲	漲	漲	漲	漲	漲	漲	漲	漲	漲	漲	漲	漲	漲	跌	漲	漲	漲	漲	漲	漲	平	漲	漲	漲	跌	漲	跌	漲	漲	漲	漲	漲	跌	平	漲	漲	漲	漲	平	漲
2016/03/02	漲	漲	漲	漲	漲	漲	漲	漲	跌	漲	漲	漲	漲	漲	漲	漲	漲	漲	漲	漲	漲	跌	跌	跌	漲	漲	漲	漲	平	跌	跌	漲	平	跌	漲	漲	漲	跌	漲	漲	跌	漲	漲	跌	漲	漲	跌	跌	跌
2016/03/03	漲	漲	跌	漲	跌	跌	跌	漲	跌	漲	漲	漲	漲	漲	跌	漲	跌	跌	漲	跌	漲	漲	跌	跌	漲	跌	漲	漲	漲	跌	跌	跌	漲	漲	跌	漲	漲	漲	漲	跌	跌	漲	平	漲	漲	跌	漲	漲	漲
2016/03/04	漲	漲	漲	漲	漲	漲	漲	漲	漲	漲	漲	漲	漲	漲	跌	漲	跌	跌	漲	漲	漲	漲	漲	漲	平	漲	漲	漲	漲	跌	漲	漲	漲	漲	跌	漲	漲	漲	漲	平	跌	平	漲	漲	跌	漲	漲	漲	漲
2016/03/08	跌	跌	跌	跌	跌	跌	跌	跌	跌	跌	跌	跌	跌	漲	漲	漲	漲	跌	跌	跌	漲	跌	跌	跌	平	漲	漲	漲	漲	漲	跌	跌	平	漲	漲	跌	漲	跌	跌	漲	漲	跌	平	平	漲	平	跌	漲	漲
2016/03/09	漲	跌	跌	漲	漲	跌	漲	漲	漲	漲	漲	漲	漲	跌	跌	跌	跌	跌	漲	漲	漲	漲	漲	漲	平	漲	漲	跌	漲	漲	漲	跌	漲	漲	跌	平	漲	跌	漲	漲	跌	漲	跌	平	跌	漲	跌	跌	漲
2016/03/10	跌	漲	跌	跌	跌	漲	漲	跌	跌	漲	跌	跌	跌	跌	跌	跌	跌	跌	漲	跌	跌	跌	跌	跌	跌	跌	跌	跌	跌	跌	跌	跌	跌	跌	跌	漲	跌	漲	平	跌	跌	平	漲	漲	漲	漲	平	漲	跌
2016/03/11	漲	漲	漲	漲	漲	漲	漲	漲	漲	漲	漲	漲	漲	漲	漲	漲	跌	跌	漲	漲	漲	漲	漲	漲	漲	跌	跌	漲	漲	平	跌	漲	漲	漲	漲	漲	跌	漲	跌	漲	跌	漲	漲	跌	跌	漲	漲	跌	漲
2016/03/14	漲	漲	漲	漲	漲	漲	跌	跌	漲	跌	跌	漲	跌	漲	漲	漲	漲	漲	跌	漲	漲	跌	漲	跌	平	平	漲	漲	漲	漲	漲	漲	跌	漲	平	漲	跌	跌	漲	平	漲	平	平	漲	漲	漲	漲	漲	漲
2016/03/15	漲	跌	跌	跌	跌	跌	跌	跌	跌	跌	跌	跌	跌	漲	跌	漲	跌	跌	跌	跌	跌	漲	跌	跌	跌	跌	跌	跌	跌	漲	跌	漲	漲	漲	漲	漲	漲	漲	漲	平	漲	漲	平	漲	漲	漲	平	漲	平
2016/03/16	漲	跌	跌	漲	漲	漲	漲	漲	漲	漲	漲	漲	漲	漲	跌	漲	跌	跌	漲	跌	漲	跌	跌	漲	跌	跌	跌	平	跌	跌	漲	跌	跌	跌	漲	跌	跌	跌	平	跌	跌	跌	漲	跌	跌	跌	跌	跌	跌
2016/03/17	漲	跌	漲	漲	跌	漲	漲	漲	漲	漲	漲	漲	漲	漲	漲	漲	漲	漲	漲	跌	跌	漲	漲	跌	跌	漲	漲	漲	漲	漲	漲	平	漲	漲	漲	漲	漲	漲	漲	漲	漲	漲	漲	漲	漲	漲	漲	漲	平
2016/03/18	漲	跌	漲	漲	漲	漲	跌	跌	跌	漲	跌	漲	漲	漲	漲	漲	漲	漲	漲	漲	漲	漲	平	漲	漲	跌	漲	漲	漲	漲	漲	漲	跌	跌	漲	漲	漲	漲	漲	漲	跌	跌	漲	平	跌	跌	漲	漲	漲
2016/03/22	跌	漲	跌	跌	漲	漲	漲	跌	漲	跌	跌	漲	跌	跌	跌	跌	跌	跌	跌	漲	漲	漲	漲	漲	漲	漲	漲	漲	漲	漲	平	平	漲	漲	漲	漲	漲	漲	漲	平	跌	漲	漲	漲	漲	漲	漲	漲	漲
2016/03/23	跌	跌	跌	漲	漲	跌	跌	跌	漲	跌	跌	跌	跌	漲	漲	漲	漲	漲	跌	跌	漲	漲	漲	漲	跌	跌	漲	漲	漲	漲	跌	跌	漲	跌	跌	跌	跌	平	跌	漲	跌	跌	漲	跌	跌	漲	跌	平	漲
2016/03/29	漲	跌	漲	跌	漲	漲	漲	漲	跌	漲	跌	漲	漲	跌	跌	跌	跌	跌	漲	漲	跌	跌	跌	漲	漲	跌	平	跌	平	漲	漲	跌	跌	跌	跌	漲	跌	漲	跌	漲	漲	跌	平	跌	跌	跌	漲	平	漲
2016/03/30	漲	跌	漲	漲	漲	漲	漲	漲	漲	漲	漲	漲	漲	漲	漲	漲	漲	漲	漲	漲	漲	跌	跌	跌	跌	跌	跌	跌	跌	漲	漲	跌	跌	跌	平	平	跌	跌	跌	漲	漲	跌	跌	漲	跌	漲	跌	跌	跌
2016/03/31	跌	跌	跌	跌	跌	跌	跌	跌	跌	跌	跌	漲	漲	漲	漲	漲	漲	漲	跌	跌	漲	漲	漲	跌	漲	漲	漲	漲	漲	跌	漲	漲	漲	平	平	漲	平	跌	漲	跌	漲	漲	漲	漲	漲	漲	漲	漲	漲
2016/04/01	漲	跌	跌	跌	跌	跌	跌	跌	跌	漲	跌	漲	漲	漲	跌	漲	跌	跌	漲	跌	跌	漲	跌	漲	跌	平	漲	跌	漲	漲	平	漲	平	漲	跌	漲	漲	漲	跌	漲	跌	跌	跌	跌	跌	跌	跌	跌	漲
2016/04/06	漲	跌	漲	漲	漲	跌	漲	漲	漲	漲	漲	漲	漲	跌	漲	跌	漲	跌	漲	漲	漲	跌	跌	跌	跌	跌	漲	跌	跌	跌	跌	跌	跌	跌	漲	跌	漲	跌	跌	跌	跌	跌	平	跌	跌	跌	漲	跌	跌
2016/04/07	跌	漲	漲	漲	跌	漲	跌	跌	跌	跌	跌	跌	跌	跌	跌	跌	跌	漲	跌	跌	跌	跌	跌	跌	跌	跌	跌	跌	跌	跌	漲	跌	平	跌	漲	跌	平	平	跌	跌	跌	跌	跌	跌	漲	跌	跌	跌	跌
2016/04/08	漲	漲	漲	跌	漲	跌	漲	漲	漲	漲	跌	漲	漲	跌	跌	跌	跌	跌	漲	漲	跌	跌	跌	跌	漲	跌	跌	跌	跌	跌	跌	跌	跌	漲	漲	漲	跌	平	跌	漲	跌	跌	漲	跌	跌	跌	跌	跌	跌
2016/04/11	跌	跌	漲	漲	漲	跌	漲	漲	跌	跌	跌	跌	跌	漲	漲	漲	漲	漲	跌	漲	漲	漲	平	漲	漲	漲	漲	跌	漲	漲	跌	漲	漲	漲	漲	漲	漲	平	漲	跌	跌	漲	漲	漲	漲	漲	跌	跌	跌
2016/04/12	漲	漲	漲	漲	漲	跌	漲	漲	漲	漲	漲	漲	漲	跌	跌	跌	跌	跌	跌	漲	漲	平	漲	漲	漲	跌	漲	漲	跌	漲	漲	跌	平	跌	漲	漲	漲	跌	平	漲	平	漲	漲	漲	漲	漲	漲	漲	漲
2016/04/13	漲	漲	漲	漲	漲	漲	漲	漲	漲	漲	漲	漲	漲	漲	漲	漲	漲	漲	漲	漲	漲	漲	漲	漲	漲	跌	漲	跌	漲	漲	跌	漲	跌	漲	漲	平	漲	跌	平	跌	跌	跌	平	跌	跌	漲	跌	跌	漲
2016/04/18	漲	跌	跌	跌	漲	跌	漲	漲	漲	漲	漲	漲	漲	跌	跌	跌	跌	跌	漲	漲	漲	漲	漲	漲	漲	平	漲	漲	漲	漲	漲	平	漲	漲	漲	漲	漲	漲	漲	漲	跌	漲	漲	漲	漲	跌	漲	漲	漲
2016/04/20	漲	漲	跌	跌	漲	跌	漲	漲	漲	漲	漲	漲	漲	跌	跌	跌	跌	跌	漲	漲	漲	漲	漲	漲	跌	平	漲	跌	跌	漲	漲	漲	漲	跌	漲	跌	跌	漲	平	跌	漲	漲	漲	漲	跌	跌	漲	跌	跌
2016/04/21	跌	漲	漲	漲	漲	漲	跌	跌	跌	跌	跌	跌	跌	跌	跌	跌	跌	漲	跌	跌	漲	跌	跌	跌	跌	跌	跌	跌	跌	跌	跌	跌	跌	跌	跌	跌	跌	漲	跌	跌	跌	跌	跌	跌	漲	漲	跌	跌	跌
2016/04/22	漲	漲	跌	跌	跌	跌	跌	跌	跌	漲	跌	跌	漲	漲	漲	漲	漲	漲	漲	跌	跌	漲	漲	跌	跌	跌	平	漲	漲	漲	跌	跌	漲	漲	漲	漲	漲	跌	漲	漲	跌	漲	漲	漲	跌	跌	漲	漲	漲
2016/04/25	跌	跌	跌	跌	跌	跌	跌	跌	跌	跌	跌	跌	跌	跌	跌	跌	跌	跌	跌	跌	跌	跌	跌	漲	漲	漲	跌	跌	平	跌	漲	漲	漲	漲	跌	跌	跌	漲	跌	跌	跌	漲	漲	跌	跌	跌	漲	漲	跌
2016/04/26	漲	跌	漲	跌	跌	跌	漲	漲	漲	漲	漲	跌	漲	漲	漲	漲	漲	漲	漲	跌	漲	漲	平	漲	漲	跌	跌	漲	漲	跌	跌	平	漲	跌	漲	漲	平	平	漲	漲	漲	跌	漲	跌	漲	漲	漲	漲	漲
2016/04/27	漲	跌	跌	跌	漲	跌	跌	漲	漲	漲	跌	跌	漲	跌	跌	跌	跌	跌	漲	漲	漲	跌	漲	跌	跌	跌	跌	跌	漲	漲	跌	平	漲	跌	跌	漲	跌	漲	漲	跌	跌	跌	跌	漲	漲	跌	跌	跌	平
2016/04/28	跌	跌	漲	跌	漲	跌	跌	跌	漲	跌	漲	跌	跌	跌	跌	跌	跌	跌	跌	跌	跌	漲	跌	漲	漲	漲	漲	跌	漲	跌	跌	跌	漲	跌	跌	跌	跌	跌	漲	漲	跌	漲	平	漲	跌	漲	平	跌	跌
2016/05/09	跌	漲	漲	漲	漲	跌	跌	跌	跌	漲	漲	漲	漲	跌	跌	跌	跌	跌	跌	漲	漲	漲	跌	漲	跌	跌	跌	跌	跌	跌	漲	跌	跌	跌	平	跌	跌	跌	跌	跌	漲	跌	跌	跌	跌	漲	平	跌	跌
2016/05/10	漲	漲	漲	跌	漲	漲	漲	漲	漲	漲	漲	漲	漲	漲	跌	漲	跌	漲	漲	漲	漲	跌	跌	跌	跌	漲	跌	跌	跌	漲	漲	跌	漲	跌	漲	跌	漲	漲	跌	平	漲	漲	漲	漲	跌	跌	跌	跌	平
2016/05/11	跌	漲	跌	跌	跌	漲	跌	漲	漲	跌	漲	跌	跌	漲	跌	漲	跌	跌	跌	跌	跌	漲	跌	漲	跌	漲	平	漲	跌	跌	漲	平	平	漲	漲	跌	漲	跌	漲	跌	跌	跌	漲	漲	漲	漲	漲	漲	平
2016/05/12	漲	漲	跌	漲	跌	漲	跌	跌	跌	跌	跌	跌	跌	跌	跌	跌	跌	跌	跌	跌	漲	跌	跌	漲	跌	跌	漲	跌	平	跌	跌	平	平	跌	跌	平	漲	跌	漲	平	跌	跌	跌	跌	跌	漲	跌	跌	平
2016/05/13	跌	跌	跌	跌	漲	跌	跌	跌	漲	跌	跌	跌	跌	跌	跌	跌	跌	跌	漲	漲	跌	漲	漲	漲	漲	跌	跌	跌	漲	漲	跌	漲	跌	跌	漲	跌	跌	漲	漲	跌	漲	漲	漲	平	漲	跌	漲	跌	漲
2016/05/17	跌	漲	漲	漲	跌	漲	漲	漲	漲	跌	漲	跌	跌	跌	跌	跌	跌	跌	跌	跌	漲	跌	跌	漲	跌	跌	跌	跌	跌	漲	漲	跌	漲	漲	跌	跌	漲	跌	平	漲	漲	跌	漲	平	跌	漲	跌	漲	漲
2016/05/18	跌	跌	跌	跌	漲	漲	跌	跌	跌	漲	跌	漲	漲	跌	跌	跌	跌	跌	漲	漲	跌	漲	跌	跌	跌	跌	漲	跌	漲	漲	漲	漲	漲	漲	平	漲	漲	跌	漲	漲	跌	跌	平	漲	漲	跌	漲	漲	漲
2016/05/19	跌	漲	跌	跌	跌	跌	跌	跌	跌	跌	跌	跌	跌	跌	跌	跌	漲	漲	跌	跌	跌	跌	跌	跌	漲	跌	漲	跌	跌	漲	漲	平	跌	漲	跌	平	漲	漲	漲	平	跌	跌	漲	漲	漲	漲	漲	跌	漲
2016/05/20	漲	漲	漲	漲	漲	跌	漲	漲	漲	漲	漲	漲	漲	漲	漲	漲	漲	跌	漲	漲	跌	跌	跌	跌	跌	漲	跌	跌	跌	跌	漲	跌	跌	跌	跌	平	跌	跌	跌	跌	跌	跌	跌	跌	跌	跌	跌	漲	跌
2016/05/24	漲	跌	漲	跌	漲	跌	跌	漲	漲	漲	跌	漲	漲	跌	跌	跌	跌	漲	漲	漲	漲	漲	跌	漲	漲	跌	漲	漲	漲	漲	漲	漲	平	跌	跌	漲	跌	跌	跌	跌	漲	漲	漲	漲	漲	跌	跌	漲	跌
2016/05/25	跌	漲	漲	漲	漲	漲	漲	漲	漲	漲	漲	漲	漲	跌	漲	跌	跌	漲	漲	漲	漲	漲	跌	跌	漲	跌	漲	跌	跌	漲	漲	平	跌	跌	漲	跌	漲	跌	漲	跌	跌	跌	漲	跌	跌	漲	跌	跌	漲
2016/05/26	跌	漲	漲	漲	漲	漲	跌	跌	漲	跌	漲	漲	跌	漲	跌	漲	漲	跌	漲	漲	漲	漲	漲	漲	漲	漲	跌	漲	漲	跌	跌	漲	漲	漲	跌	漲	漲	漲	跌	漲	跌	漲	平	漲	跌	跌	漲	漲	漲
2016/05/27	漲	漲	漲	漲	漲	漲	漲	漲	漲	漲	漲	漲	漲	跌	漲	跌	跌	漲	漲	漲	漲	漲	跌	跌	跌	跌	跌	跌	漲	跌	漲	漲	漲	跌	漲	漲	跌	漲	漲	漲	漲	漲	跌	漲	漲	漲	平	漲	漲
2016/05/31	跌	漲	漲	跌	跌	跌	漲	跌	跌	跌	跌	漲	漲	漲	漲	漲	漲	漲	漲	跌	跌	漲	漲	漲	漲	漲	漲	漲	平	漲	跌	漲	跌	漲	跌	漲	漲	漲	跌	漲	漲	漲	漲	跌	漲	漲	漲	漲	漲
2016/06/01	跌	跌	跌	跌	跌	漲	跌	跌	跌	漲	跌	漲	漲	跌	漲	跌	漲	漲	漲	跌	漲	漲	漲	漲	跌	漲	漲	跌	跌	跌	跌	平	漲	漲	跌	跌	漲	跌	漲	跌	跌	漲	平	漲	漲	漲	平	跌	跌
2016/06/02	漲	跌	漲	漲	漲	漲	漲	漲	跌	漲	跌	漲	漲	漲	漲	漲	漲	漲	漲	跌	漲	跌	漲	漲	平	跌	跌	漲	漲	漲	漲	漲	漲	漲	漲	漲	平	跌	平	漲	跌	漲	漲	漲	漲	跌	漲	漲	漲
2016/06/03	跌	漲	漲	漲	跌	漲	漲	漲	漲	跌	漲	跌	跌	漲	漲	漲	漲	漲	漲	跌	跌	漲	跌	漲	跌	跌	漲	跌	跌	漲	漲	平	跌	跌	跌	平	跌	跌	平	跌	漲	跌	漲	跌	跌	跌	平	漲	跌
2016/06/07	漲	漲	漲	漲	漲	漲	漲	漲	漲	漲	漲	跌	漲	漲	漲	漲	漲	漲	漲	漲	漲	漲	漲	跌	漲	漲	跌	漲	漲	跌	跌	漲	漲	漲	跌	漲	漲	漲	平	漲	跌	跌	漲	漲	漲	跌	漲	漲	漲
2016/06/08	漲	漲	跌	漲	跌	跌	漲	跌	漲	漲	漲	漲	漲	跌	漲	跌	跌	跌	跌	跌	漲	漲	漲	漲	漲	漲	漲	漲	漲	漲	漲	漲	漲	漲	漲	漲	漲	漲	漲	漲	漲	漲	漲	漲	漲	漲	漲	漲	漲
2016/06/14	跌	跌	跌	跌	跌	跌	跌	跌	跌	跌	跌	跌	跌	漲	跌	漲	漲	跌	漲	跌	跌	漲	漲	跌	漲	跌	跌	跌	漲	漲	跌	跌	跌	漲	跌	漲	漲	漲	平	漲	跌	跌	漲	跌	平	跌	漲	漲	漲
2016/06/15	跌	漲	漲	漲	漲	漲	跌	漲	漲	跌	跌	跌	漲	漲	漲	漲	漲	漲	跌	漲	漲	跌	漲	漲	跌	漲	平	漲	漲	跌	漲	跌	漲	漲	漲	平	漲	漲	平	跌	平	漲	平	漲	漲	漲	漲	漲	漲
2016/06/16	漲	跌	跌	跌	跌	跌	跌	跌	跌	漲	漲	漲	跌	跌	跌	跌	跌	跌	跌	跌	跌	漲	漲	漲	漲	漲	漲	平	跌	跌	漲	漲	跌	漲	跌	漲	漲	跌	平	漲	漲	漲	漲	漲	跌	漲	平	漲	漲
2016/06/17	跌	漲	漲	漲	漲	漲	漲	漲	漲	跌	漲	跌	跌	漲	漲	漲	漲	漲	跌	漲	漲	跌	跌	跌	跌	跌	跌	跌	跌	漲	跌	跌	跌	跌	跌	跌	跌	跌	漲	跌	跌	跌	跌	跌	跌	跌	跌	跌	跌
2016/06/20	漲	漲	漲	漲	漲	漲	漲	漲	漲	漲	漲	漲	漲	漲	跌	漲	漲	跌	漲	漲	漲	漲	漲	漲	跌	漲	跌	跌	漲	跌	漲	漲	漲	漲	漲	漲	跌	漲	漲	漲	漲	漲	漲	漲	漲	漲	漲	漲	漲
2016/06/21	漲	漲	漲	跌	漲	漲	漲	跌	漲	漲	漲	漲	跌	跌	跌	跌	跌	跌	漲	漲	跌	漲	漲	漲	漲	漲	漲	漲	漲	漲	平	漲	平	漲	漲	平	漲	平	漲	漲	漲	漲	漲	漲	漲	漲	漲	漲	漲
2016/06/23	漲	漲	漲	漲	漲	漲	跌	漲	漲	漲	漲	漲	漲	跌	跌	跌	跌	跌	漲	漲	漲	漲	跌	漲	漲	漲	平	跌	漲	漲	漲	跌	平	漲	漲	漲	跌	平	平	漲	漲	跌	平	漲	平	平	漲	跌	漲
2016/06/24	跌	跌	跌	跌	跌	跌	跌	跌	跌	跌	跌	跌	跌	跌	跌	跌	跌	跌	跌	跌	跌	跌	跌	跌	跌	跌	跌	漲	平	跌	跌	漲	漲	漲	平	跌	漲	跌	漲	平	跌	跌	跌	跌	平	跌	跌	跌	漲
2016/06/27	跌	漲	跌	跌	跌	跌	漲	跌	跌	跌	漲	跌	跌	漲	漲	漲	漲	漲	跌	跌	漲	跌	跌	跌	跌	跌	跌	跌	跌	跌	跌	跌	跌	跌	跌	跌	跌	跌	跌	跌	漲	跌	跌	跌	跌	跌	跌	跌	跌
2016/06/28	漲	漲	跌	漲	漲	漲	漲	漲	漲	漲	跌	漲	漲	漲	漲	漲	漲	漲	漲	漲	漲	平	漲	漲	漲	漲	漲	跌	跌	跌	漲	漲	漲	漲	平	漲	跌	跌	跌	跌	漲	漲	跌	漲	跌	漲	平	漲	平
2016/06/29	漲	漲	漲	漲	漲	漲	漲	漲	漲	漲	漲	漲	漲	漲	漲	漲	漲	漲	漲	漲	漲	漲	跌	跌	跌	跌	漲	漲	跌	跌	跌	跌	跌	漲	跌	漲	漲	漲	漲	漲	漲	漲	漲	漲	漲	跌	平	漲	平
2016/06/30	漲	漲	漲	漲	漲	漲	漲	漲	漲	漲	漲	漲	漲	跌	跌	跌	漲	漲	漲	漲	漲	跌	漲	漲	漲	漲	跌	漲	漲	平	漲	漲	漲	平	漲	漲	漲	跌	漲	跌	漲	漲	漲	漲	漲	漲	漲	跌	漲
2016/07/05	跌	跌	跌	跌	跌	跌	跌	跌	漲	跌	跌	跌	跌	漲	漲	漲	漲	漲	跌	跌	跌	漲	漲	漲	漲	平	漲	漲	平	漲	跌	漲	跌	平	跌	漲	漲	跌	漲	漲	漲	漲	漲	漲	跌	平	漲	漲	漲
2016/07/11	漲	漲	漲	漲	漲	漲	漲	漲	漲	漲	漲	漲	漲	漲	跌	漲	跌	跌	漲	漲	漲	漲	漲	跌	平	平	跌	跌	跌	跌	跌	跌	跌	跌	漲	跌	跌	平	跌	漲	平	漲	跌	跌	跌	跌	平	跌	跌
2016/07/12	漲	漲	漲	漲	漲	漲	漲	漲	跌	漲	漲	漲	漲	漲	漲	漲	漲	漲	漲	漲	漲	漲	漲	漲	漲	漲	漲	漲	漲	漲	漲	漲	漲	漲	跌	漲	漲	漲	漲	漲	漲	漲	漲	漲	漲	漲	漲	漲	漲
2016/07/13	漲	漲	漲	漲	跌	漲	漲	漲	跌	漲	漲	跌	跌	漲	漲	漲	漲	漲	漲	漲	漲	跌	跌	漲	漲	漲	漲	漲	平	平	漲	漲	跌	漲	漲	漲	漲	漲	跌	跌	漲	跌	漲	漲	漲	漲	漲	漲	漲
2016/07/14	漲	漲	漲	跌	漲	跌	漲	漲	跌	漲	漲	漲	漲	跌	跌	跌	漲	漲	漲	漲	漲	漲	漲	漲	漲	漲	平	漲	漲	漲	漲	漲	漲	漲	漲	跌	漲	漲	漲	跌	漲	漲	跌	跌	漲	漲	漲	漲	漲
2016/07/15	漲	漲	漲	漲	跌	漲	漲	跌	漲	跌	漲	跌	漲	漲	漲	漲	跌	漲	跌	跌	跌	漲	平	跌	跌	漲	平	漲	漲	跌	跌	平	漲	平	跌	漲	平	漲	跌	漲	漲	跌	跌	跌	平	跌	漲	漲	漲
2016/07/19	漲	漲	跌	跌	跌	跌	跌	跌	漲	跌	跌	跌	跌	跌	跌	跌	漲	漲	跌	跌	漲	漲	平	平	漲	漲	漲	漲	平	漲	跌	跌	漲	漲	漲	漲	漲	漲	漲	漲	漲	漲	漲	漲	漲	漲	漲	漲	漲
2016/07/20	漲	跌	漲	漲	漲	跌	跌	漲	漲	漲	漲	漲	漲	跌	漲	跌	漲	漲	漲	漲	漲	漲	漲	跌	漲	漲	漲	漲	平	漲	跌	跌	漲	漲	漲	漲	跌	跌	漲	漲	漲	漲	跌	平	跌	跌	平	漲	漲
2016/07/21	跌	漲	漲	跌	漲	跌	跌	漲	跌	跌	漲	跌	跌	漲	漲	漲	漲	漲	跌	跌	跌	跌	平	跌	漲	跌	漲	跌	跌	漲	跌	跌	平	跌	跌	跌	跌	跌	跌	漲	跌	平	跌	跌	跌	漲	平	跌	跌
2016/07/22	漲	跌	跌	漲	跌	跌	跌	漲	漲	漲	跌	漲	漲	跌	跌	跌	跌	跌	漲	漲	漲	漲	漲	漲	跌	漲	漲	跌	漲	漲	漲	漲	平	漲	漲	漲	漲	跌	漲	漲	漲	漲	漲	跌	漲	漲	平	漲	平
2016/07/25	跌	跌	漲	跌	漲	漲	漲	跌	跌	跌	漲	跌	跌	漲	跌	漲	漲	跌	漲	漲	漲	跌	跌	跌	漲	跌	跌	跌	跌	跌	跌	跌	跌	漲	漲	跌	跌	漲	跌	跌	跌	跌	跌	漲	跌	漲	跌	跌	跌
2016/07/26	跌	跌	漲	漲	漲	跌	漲	漲	漲	漲	漲	漲	漲	漲	漲	漲	漲	漲	漲	漲	跌	漲	漲	漲	平	平	漲	平	漲	跌	跌	平	平	平	漲	漲	跌	漲	跌	漲	漲	跌	平	平	跌	跌	平	漲	漲
2016/07/27	跌	漲	漲	漲	漲	漲	跌	跌	漲	跌	漲	漲	漲	跌	跌	跌	跌	跌	漲	漲	漲	跌	跌	漲	跌	跌	平	漲	漲	漲	漲	漲	漲	漲	跌	漲	漲	跌	跌	漲	漲	漲	平	漲	跌	平	漲	平	跌
2016/07/28	跌	跌	跌	跌	跌	跌	跌	漲	跌	漲	漲	漲	跌	漲	跌	漲	跌	漲	跌	跌	漲	漲	漲	平	跌	跌	漲	平	漲	平	跌	漲	跌	漲	漲	漲	漲	漲	漲	跌	跌	漲	漲	跌	漲	漲	平	漲	漲
2016/07/29	跌	漲	跌	跌	漲	跌	跌	漲	漲	漲	漲	漲	漲	跌	跌	跌	跌	漲	跌	漲	跌	漲	漲	漲	跌	跌	漲	漲	平	跌	跌	跌	平	平	平	漲	漲	漲	漲	跌	跌	漲	平	漲	跌	漲	平	漲	漲
2016/08/03	漲	跌	跌	跌	漲	跌	跌	漲	跌	漲	跌	漲	漲	漲	漲	漲	漲	漲	漲	跌	跌	跌	跌	跌	跌	跌	跌	平	跌	跌	跌	跌	漲	跌	漲	跌	跌	跌	跌	跌	漲	漲	跌	跌	跌	漲	漲	跌	跌
2016/08/04	跌	漲	漲	漲	漲	漲	漲	漲	漲	漲	漲	漲	漲	漲	漲	漲	漲	漲	漲	漲	漲	漲	漲	漲	漲	跌	平	跌	跌	漲	跌	跌	跌	跌	平	跌	漲	平	跌	平	跌	平	漲	跌	跌	跌	跌	跌	跌
2016/08/05	漲	跌	漲	跌	漲	漲	漲	漲	漲	漲	漲	漲	漲	跌	漲	跌	跌	跌	漲	漲	漲	跌	跌	跌	跌	漲	漲	平	平	漲	漲	漲	跌	漲	平	漲	漲	漲	平	漲	漲	跌	平	跌	跌	跌	平	漲	跌
2016/08/08	跌	漲	漲	漲	漲	漲	漲	漲	漲	跌	漲	跌	跌	漲	漲	漲	漲	漲	跌	漲	漲	漲	漲	漲	漲	漲	跌	漲	漲	漲	漲	平	漲	漲	平	漲	跌	漲	平	漲	漲	漲	跌	漲	跌	跌	漲	漲	漲
2016/08/10	跌	跌	漲	漲	跌	漲	漲	跌	漲	跌	跌	跌	跌	跌	跌	跌	跌	跌	跌	跌	跌	漲	平	跌	平	漲	漲	漲	漲	漲	漲	平	漲	漲	平	漲	漲	漲	漲	漲	跌	漲	漲	跌	漲	跌	漲	漲	漲
2016/08/12	跌	漲	漲	跌	跌	漲	漲	跌	漲	跌	漲	漲	漲	漲	漲	漲	漲	漲	漲	跌	漲	漲	跌	漲	漲	漲	跌	漲	漲	漲	跌	跌	平	漲	平	漲	漲	跌	跌	漲	漲	跌	平	平	跌	跌	漲	漲	漲
2016/08/16	跌	跌	跌	跌	跌	漲	跌	跌	跌	跌	跌	跌	跌	跌	漲	跌	漲	漲	跌	跌	跌	平	平	漲	平	漲	漲	平	平	漲	跌	漲	漲	跌	平	漲	漲	跌	平	漲	平	平	跌	漲	漲	漲	跌	漲	平
2016/08/17	漲	漲	跌	跌	跌	跌	跌	跌	跌	漲	漲	漲	跌	跌	跌	跌	漲	漲	平	跌	跌	跌	跌	跌	跌	跌	跌	跌	漲	跌	平	跌	平	跌	跌	跌	跌	跌	漲	平	漲	漲	跌	漲	跌	跌	跌	跌	漲
2016/08/18	漲	跌	漲	跌	漲	漲	漲	跌	漲	漲	跌	漲	漲	跌	漲	跌	跌	跌	漲	漲	漲	跌	漲	跌	跌	跌	跌	跌	跌	跌	漲	平	跌	跌	跌	漲	平	漲	漲	跌	跌	跌	跌	漲	跌	跌	漲	跌	漲
2016/08/19	跌	漲	跌	漲	跌	跌	漲	跌	跌	跌	漲	跌	跌	漲	跌	漲	漲	跌	漲	跌	跌	漲	跌	跌	漲	跌	跌	漲	漲	漲	平	跌	跌	漲	跌	跌	漲	漲	跌	跌	跌	跌	平	跌	漲	漲	跌	漲	漲
2016/08/22	跌	漲	漲	跌	跌	漲	跌	漲	跌	跌	跌	漲	漲	跌	跌	跌	跌	跌	漲	跌	跌	漲	漲	跌	跌	跌	跌	跌	跌	漲	跌	跌	跌	跌	跌	跌	漲	漲	跌	跌	平	漲	平	跌	跌	跌	跌	跌	跌
2016/08/23	漲	跌	漲	漲	漲	跌	漲	漲	漲	漲	漲	漲	漲	漲	跌	漲	漲	漲	漲	漲	漲	漲	跌	漲	平	平	跌	跌	跌	跌	跌	跌	漲	漲	漲	跌	跌	跌	跌	漲	漲	平	漲	跌	漲	跌	跌	跌	跌
2016/08/24	跌	漲	跌	漲	漲	跌	跌	跌	跌	跌	漲	跌	跌	跌	跌	跌	漲	漲	跌	漲	漲	跌	漲	漲	漲	漲	漲	漲	漲	跌	平	漲	跌	漲	跌	漲	跌	漲	漲	跌	漲	跌	漲	漲	漲	漲	漲	漲	漲
2016/08/25	跌	跌	跌	漲	跌	跌	跌	漲	跌	跌	跌	跌	漲	跌	跌	跌	跌	跌	漲	跌	跌	平	跌	漲	跌	跌	跌	跌	跌	跌	漲	平	漲	漲	平	跌	漲	跌	跌	漲	跌	跌	漲	跌	漲	跌	跌	跌	跌
2016/08/26	跌	跌	漲	跌	漲	漲	跌	漲	漲	跌	跌	漲	跌	漲	漲	漲	漲	漲	漲	漲	跌	漲	漲	漲	漲	漲	跌	漲	跌	漲	漲	漲	漲	漲	漲	漲	漲	漲	漲	跌	漲	漲	漲	漲	漲	漲	漲	漲	漲
2016/08/30	跌	跌	漲	跌	漲	跌	漲	漲	跌	跌	漲	跌	漲	漲	跌	漲	漲	漲	跌	漲	漲	跌	跌	漲	漲	漲	平	平	漲	漲	漲	跌	平	平	跌	平	漲	漲	跌	漲	漲	跌	漲	跌	跌	漲	跌	漲	漲
2016/09/01	漲	漲	漲	跌	跌	跌	跌	漲	跌	跌	跌	漲	跌	跌	跌	跌	跌	跌	漲	漲	跌	跌	跌	漲	跌	跌	跌	漲	漲	平	漲	平	漲	跌	平	跌	跌	漲	跌	漲	漲	漲	跌	漲	漲	漲	漲	漲	跌
2016/09/02	漲	跌	漲	跌	漲	漲	漲	漲	漲	漲	跌	漲	漲	漲	跌	漲	跌	漲	跌	漲	漲	跌	跌	跌	跌	跌	跌	跌	跌	跌	跌	平	漲	跌	跌	跌	跌	漲	漲	漲	跌	跌	跌	漲	跌	跌	漲	跌	跌
2016/09/06	漲	漲	漲	漲	漲	漲	漲	漲	跌	漲	跌	漲	漲	漲	漲	漲	漲	漲	跌	跌	漲	漲	平	漲	漲	漲	漲	漲	漲	漲	跌	漲	跌	漲	漲	漲	漲	漲	漲	跌	漲	跌	漲	跌	跌	跌	跌	漲	漲
2016/09/07	跌	跌	跌	跌	漲	跌	跌	跌	漲	跌	漲	漲	漲	漲	漲	漲	跌	漲	跌	漲	跌	漲	漲	跌	漲	漲	漲	漲	漲	跌	漲	漲	漲	漲	漲	漲	漲	漲	漲	漲	漲	漲	漲	跌	漲	跌	漲	漲	漲
2016/09/08	跌	跌	漲	漲	跌	漲	漲	漲	漲	跌	跌	跌	跌	漲	漲	漲	漲	跌	跌	跌	漲	平	漲	漲	漲	漲	漲	跌	漲	平	漲	漲	跌	跌	跌	漲	跌	跌	平	跌	漲	跌	平	跌	漲	漲	平	漲	平
2016/09/09	跌	漲	漲	跌	跌	跌	跌	跌	跌	跌	跌	跌	跌	跌	跌	跌	跌	跌	跌	跌	跌	跌	跌	漲	跌	跌	漲	跌	跌	平	漲	跌	平	跌	跌	跌	平	漲	漲	漲	漲	跌	跌	跌	漲	漲	漲	漲	漲
2016/09/20	漲	跌	跌	漲	漲	漲	漲	漲	漲	漲	漲	漲	跌	跌	跌	跌	跌	跌	跌	跌	跌	跌	跌	跌	跌	跌	跌	跌	跌	跌	跌	跌	跌	跌	跌	跌	跌	跌	跌	跌	跌	跌	跌	跌	漲	跌	跌	跌	跌
2016/09/21	漲	漲	漲	跌	漲	漲	漲	漲	漲	漲	漲	漲	漲	漲	漲	漲	漲	漲	漲	漲	跌	跌	跌	跌	跌	漲	跌	漲	漲	跌	漲	平	跌	跌	跌	漲	漲	跌	漲	跌	跌	漲	平	漲	跌	平	跌	漲	跌
2016/09/23	跌	跌	跌	漲	跌	漲	漲	跌	跌	跌	漲	跌	跌	跌	跌	跌	跌	跌	跌	跌	跌	漲	漲	漲	漲	漲	漲	漲	漲	漲	漲	漲	跌	跌	漲	漲	漲	漲	漲	漲	跌	漲	漲	漲	漲	平	漲	漲	平
2016/09/26	跌	跌	跌	跌	跌	跌	跌	跌	跌	跌	漲	跌	跌	跌	跌	跌	跌	跌	跌	跌	跌	平	漲	跌	漲	漲	漲	漲	平	漲	跌	平	漲	漲	跌	漲	平	漲	漲	漲	漲	漲	平	漲	漲	漲	漲	漲	漲
2016/09/29	跌	漲	漲	漲	跌	漲	漲	漲	漲	跌	漲	跌	跌	漲	漲	漲	漲	漲	漲	漲	跌	漲	跌	漲	跌	平	跌	跌	跌	跌	跌	跌	平	跌	跌	跌	跌	漲	跌	跌	漲	跌	平	跌	跌	跌	跌	跌	跌
2016/09/30	漲	跌	跌	跌	漲	跌	跌	跌	跌	漲	跌	漲	漲	漲	漲	漲	漲	漲	漲	漲	漲	漲	漲	漲	漲	漲	漲	平	漲	平	漲	漲	漲	漲	漲	漲	漲	漲	漲	漲	漲	跌	平	平	漲	跌	漲	漲	平
2016/10/13	跌	跌	跌	跌	跌	跌	跌	跌	跌	跌	跌	跌	跌	漲	漲	漲	漲	漲	跌	跌	跌	跌	跌	跌	跌	跌	跌	跌	跌	跌	跌	跌	跌	跌	平	跌	漲	跌	跌	跌	跌	跌	跌	跌	跌	跌	跌	跌	跌
2016/10/14	漲	漲	漲	漲	漲	跌	漲	漲	漲	漲	漲	漲	跌	漲	跌	漲	跌	跌	漲	漲	漲	跌	跌	漲	跌	跌	漲	跌	跌	漲	跌	跌	漲	漲	跌	跌	跌	平	跌	跌	跌	漲	平	跌	跌	跌	跌	跌	漲
2016/10/18	漲	漲	漲	漲	漲	漲	漲	漲	漲	漲	漲	漲	漲	漲	漲	漲	漲	漲	漲	漲	漲	漲	漲	跌	漲	平	平	漲	漲	跌	跌	漲	跌	跌	跌	跌	平	跌	跌	漲	跌	跌	跌	跌	跌	漲	跌	跌	跌
2016/10/19	漲	漲	跌	漲	漲	漲	漲	漲	漲	漲	漲	漲	漲	漲	跌	漲	跌	跌	跌	漲	跌	漲	漲	漲	漲	漲	漲	漲	漲	漲	漲	漲	漲	漲	平	漲	漲	平	跌	平	漲	漲	平	跌	漲	漲	漲	漲	漲
2016/10/20	跌	漲	漲	跌	漲	跌	跌	漲	漲	跌	漲	跌	跌	跌	漲	跌	漲	漲	漲	漲	漲	漲	漲	漲	漲	漲	漲	漲	漲	漲	漲	漲	漲	漲	漲	漲	漲	平	平	漲	漲	漲	跌	跌	漲	跌	跌	漲	平
2016/10/24	漲	漲	漲	漲	漲	漲	漲	跌	跌	漲	跌	漲	漲	漲	漲	漲	漲	漲	漲	漲	漲	跌	跌	跌	漲	漲	漲	漲	漲	跌	跌	跌	平	漲	漲	漲	平	漲	跌	跌	漲	漲	平	跌	漲	跌	漲	跌	平
2016/10/25	跌	漲	跌	跌	跌	跌	跌	跌	漲	跌	漲	跌	跌	漲	漲	漲	漲	漲	跌	跌	跌	漲	漲	跌	跌	跌	平	跌	漲	平	漲	跌	平	跌	跌	漲	跌	漲	跌	跌	漲	漲	漲	漲	跌	跌	跌	漲	平
2016/10/26	漲	漲	跌	跌	跌	跌	跌	跌	跌	跌	跌	跌	跌	跌	跌	跌	跌	跌	跌	跌	跌	漲	漲	跌	漲	漲	漲	跌	漲	跌	漲	漲	漲	漲	跌	漲	跌	跌	漲	漲	跌	漲	跌	漲	漲	漲	漲	漲	漲
2016/10/27	跌	跌	跌	漲	漲	跌	漲	漲	漲	跌	跌	跌	跌	跌	漲	跌	跌	跌	跌	跌	漲	漲	跌	漲	平	漲	漲	跌	漲	跌	跌	跌	跌	跌	平	跌	跌	漲	漲	跌	漲	漲	平	跌	跌	平	跌	平	跌
2016/11/01	跌	漲	漲	跌	跌	跌	跌	跌	漲	跌	跌	跌	跌	漲	漲	漲	漲	漲	跌	跌	跌	平	漲	跌	跌	平	跌	漲	跌	跌	跌	跌	跌	跌	跌	跌	跌	跌	跌	跌	跌	跌	跌	跌	跌	跌	跌	跌	跌
2016/11/04	跌	跌	跌	跌	跌	漲	跌	跌	跌	跌	跌	跌	漲	跌	漲	跌	跌	跌	跌	跌	跌	跌	跌	跌	跌	跌	漲	跌	跌	漲	跌	平	跌	跌	跌	漲	跌	跌	漲	平	跌	漲	漲	跌	跌	漲	漲	跌	漲
2016/11/07	漲	漲	漲	漲	漲	漲	漲	漲	漲	漲	漲	漲	漲	漲	漲	漲	跌	跌	漲	漲	漲	漲	平	漲	漲	漲	漲	漲	漲	平	跌	平	平	漲	漲	平	漲	跌	跌	漲	跌	漲	跌	跌	跌	跌	漲	跌	跌
2016/11/08	漲	跌	漲	漲	漲	漲	漲	漲	漲	漲	漲	漲	漲	漲	漲	漲	漲	漲	漲	漲	漲	漲	漲	跌	漲	漲	漲	跌	漲	漲	平	漲	漲	漲	漲	漲	漲	漲	漲	漲	漲	平	漲	漲	漲	漲	漲	漲	漲
2016/11/09	漲	跌	跌	跌	跌	跌	跌	漲	漲	漲	跌	漲	漲	跌	跌	跌	跌	跌	跌	跌	跌	漲	漲	平	漲	漲	漲	漲	漲	漲	漲	漲	漲	跌	跌	跌	漲	漲	漲	跌	漲	漲	漲	跌	漲	跌	漲	漲	漲
2016/11/10	漲	漲	漲	漲	漲	漲	漲	跌	跌	漲	漲	跌	漲	漲	漲	漲	漲	漲	跌	漲	漲	跌	跌	跌	跌	跌	跌	跌	跌	跌	跌	跌	跌	跌	跌	跌	跌	跌	跌	漲	跌	跌	跌	跌	跌	跌	跌	跌	跌
2016/11/11	漲	漲	跌	跌	跌	跌	跌	跌	跌	跌	漲	漲	漲	漲	漲	漲	漲	漲	漲	跌	跌	漲	漲	漲	漲	漲	漲	漲	漲	漲	漲	漲	漲	漲	漲	漲	漲	漲	漲	漲	漲	漲	平	漲	漲	漲	漲	漲	漲
2016/11/15	漲	跌	漲	漲	漲	漲	跌	漲	漲	漲	跌	漲	漲	跌	漲	跌	漲	跌	漲	漲	跌	跌	跌	跌	跌	跌	跌	跌	跌	跌	跌	跌	跌	跌	跌	跌	跌	跌	跌	跌	跌	跌	跌	跌	跌	跌	跌	跌	跌
2016/11/16	跌	漲	跌	跌	跌	跌	漲	跌	跌	跌	跌	漲	漲	跌	漲	跌	漲	跌	漲	跌	跌	跌	跌	漲	跌	漲	跌	平	平	跌	漲	平	平	平	跌	跌	平	跌	漲	平	跌	漲	跌	跌	漲	漲	漲	漲	平
2016/11/17	漲	漲	跌	漲	跌	跌	漲	漲	漲	漲	漲	漲	漲	漲	跌	漲	跌	跌	漲	漲	跌	跌	跌	漲	漲	漲	漲	漲	跌	漲	跌	平	跌	平	跌	平	漲	平	漲	漲	漲	平	漲	平	跌	跌	漲	漲	漲
2016/11/18	跌	漲	漲	漲	漲	跌	跌	漲	跌	跌	漲	跌	漲	跌	跌	跌	跌	跌	漲	跌	跌	跌	跌	跌	漲	漲	漲	跌	漲	跌	漲	漲	跌	漲	跌	漲	平	平	跌	漲	漲	漲	跌	漲	漲	跌	漲	漲	平
2016/11/21	漲	漲	漲	跌	漲	漲	跌	漲	漲	漲	跌	漲	漲	漲	漲	漲	漲	跌	漲	漲	跌	跌	平	跌	跌	跌	跌	漲	跌	漲	漲	跌	漲	漲	漲	跌	漲	漲	漲	漲	漲	平	平	漲	漲	漲	跌	漲	平
2016/11/22	漲	漲	漲	漲	漲	漲	漲	漲	漲	漲	漲	漲	漲	漲	漲	漲	漲	跌	漲	漲	漲	漲	漲	平	漲	跌	漲	漲	漲	跌	跌	漲	跌	平	跌	平	跌	漲	跌	平	漲	漲	跌	跌	漲	漲	漲	漲	漲
2016/11/25	漲	漲	漲	漲	漲	漲	漲	漲	漲	漲	漲	漲	漲	漲	漲	漲	漲	漲	漲	漲	漲	漲	漲	平	漲	漲	漲	漲	平	漲	漲	平	漲	漲	漲	漲	漲	漲	漲	漲	漲	平	漲	漲	漲	漲	漲	漲	平
2016/11/28	跌	跌	漲	漲	跌	漲	漲	跌	跌	跌	跌	跌	跌	漲	漲	漲	跌	漲	跌	跌	漲	平	跌	漲	跌	跌	漲	跌	漲	漲	跌	平	跌	跌	跌	跌	跌	漲	漲	跌	跌	漲	平	跌	漲	跌	漲	漲	漲
2016/11/29	漲	跌	跌	漲	漲	跌	漲	跌	跌	漲	跌	漲	跌	漲	跌	漲	跌	漲	跌	漲	漲	漲	漲	漲	漲	漲	漲	漲	漲	漲	漲	平	平	漲	漲	漲	漲	跌	漲	漲	漲	跌	平	漲	漲	跌	漲	漲	漲
2016/11/30	漲	漲	漲	漲	漲	跌	漲	漲	漲	跌	漲	跌	跌	跌	跌	跌	跌	跌	跌	漲	漲	跌	跌	跌	漲	跌	漲	跌	跌	跌	平	平	平	漲	平	跌	漲	跌	跌	平	平	漲	平	跌	漲	漲	跌	跌	跌
2016/12/01	漲	漲	漲	漲	跌	漲	漲	跌	跌	跌	漲	跌	跌	漲	漲	漲	漲	漲	跌	跌	跌	漲	漲	跌	漲	漲	漲	平	跌	漲	漲	跌	漲	平	平	漲	跌	漲	漲	平	平	跌	平	平	跌	跌	漲	跌	漲
2016/12/02	跌	跌	跌	跌	跌	漲	跌	漲	跌	漲	跌	漲	漲	跌	跌	跌	跌	跌	漲	跌	跌	漲	跌	平	漲	漲	跌	漲	跌	跌	跌	漲	跌	漲	跌	平	跌	跌	跌	跌	漲	平	跌	漲	漲	跌	跌	漲	跌
2016/12/05	漲	跌	跌	漲	漲	跌	跌	漲	漲	漲	跌	漲	漲	跌	跌	跌	跌	跌	漲	漲	漲	平	跌	跌	漲	漲	跌	漲	漲	漲	跌	跌	跌	跌	跌	跌	漲	跌	平	跌	跌	跌	跌	漲	平	跌	跌	漲	平
2016/12/06	漲	漲	漲	漲	漲	漲	漲	漲	漲	漲	漲	漲	漲	跌	漲	跌	漲	漲	漲	漲	漲	跌	跌	跌	跌	跌	跌	跌	跌	跌	平	跌	跌	跌	跌	漲	漲	漲	跌	跌	跌	漲	平	跌	跌	跌	跌	跌	跌
2016/12/07	漲	漲	漲	漲	漲	漲	漲	漲	漲	漲	漲	漲	漲	漲	漲	漲	漲	漲	漲	漲	跌	漲	漲	平	平	漲	漲	漲	漲	漲	漲	漲	漲	漲	漲	漲	跌	漲	跌	漲	跌	跌	平	漲	漲	漲	漲	跌	漲
2016/12/08	漲	漲	漲	跌	漲	漲	漲	漲	漲	漲	漲	漲	漲	跌	跌	跌	跌	漲	漲	漲	漲	漲	平	平	漲	平	跌	漲	平	跌	跌	跌	平	漲	漲	跌	漲	漲	漲	跌	平	漲	平	跌	跌	漲	平	跌	漲
2016/12/09	漲	漲	跌	跌	漲	跌	跌	漲	漲	漲	漲	漲	漲	漲	跌	漲	跌	跌	跌	漲	漲	漲	漲	漲	漲	漲	漲	漲	漲	漲	漲	漲	漲	漲	漲	漲	漲	漲	平	漲	平	漲	平	漲	漲	平	漲	漲	漲
2016/12/13	漲	漲	漲	漲	漲	漲	漲	漲	漲	漲	跌	漲	漲	漲	漲	漲	漲	漲	漲	漲	漲	跌	平	漲	漲	漲	漲	平	跌	跌	跌	跌	漲	漲	跌	漲	漲	跌	漲	漲	漲	跌	跌	漲	跌	跌	跌	跌	漲
2016/12/14	跌	漲	漲	跌	跌	跌	漲	跌	跌	跌	漲	跌	跌	跌	漲	跌	跌	跌	跌	跌	跌	跌	跌	跌	跌	跌	平	平	漲	跌	平	平	跌	漲	跌	漲	漲	漲	跌	跌	跌	平	跌	跌	跌	漲	漲	平	漲
2016/12/15	漲	漲	跌	跌	漲	跌	跌	漲	漲	漲	跌	漲	漲	跌	漲	跌	漲	跌	漲	漲	跌	跌	漲	平	跌	跌	跌	跌	跌	跌	平	跌	漲	跌	跌	漲	漲	跌	漲	平	漲	跌	平	跌	漲	跌	跌	跌	跌
2016/12/16	跌	漲	跌	漲	漲	漲	漲	漲	漲	跌	跌	跌	跌	漲	漲	漲	漲	漲	跌	漲	跌	跌	漲	跌	跌	跌	跌	跌	跌	平	漲	漲	跌	漲	漲	跌	跌	漲	平	跌	漲	漲	跌	漲	漲	跌	平	漲	漲
2016/12/19	漲	跌	跌	跌	漲	跌	跌	漲	漲	漲	漲	漲	漲	跌	跌	跌	跌	跌	漲	跌	跌	跌	跌	平	漲	漲	跌	跌	跌	跌	跌	平	跌	跌	漲	跌	跌	跌	跌	跌	漲	平	跌	跌	跌	漲	漲	漲	跌
2016/12/20	漲	漲	跌	跌	漲	漲	漲	漲	漲	漲	漲	漲	漲	跌	跌	跌	跌	跌	漲	漲	跌	跌	跌	平	跌	漲	跌	跌	跌	漲	跌	平	漲	跌	跌	跌	跌	跌	漲	跌	跌	跌	跌	跌	跌	跌	跌	跌	跌
2016/12/21	跌	跌	漲	跌	漲	跌	跌	漲	跌	跌	漲	跌	跌	漲	漲	漲	漲	漲	漲	跌	跌	漲	漲	跌	漲	平	漲	漲	漲	跌	漲	平	漲	漲	漲	平	跌	平	跌	漲	平	漲	平	跌	跌	跌	漲	漲	跌
2016/12/22	跌	跌	跌	跌	跌	跌	跌	漲	漲	跌	漲	跌	跌	漲	漲	漲	跌	漲	漲	漲	跌	跌	跌	平	漲	漲	漲	漲	跌	跌	跌	平	漲	跌	跌	跌	漲	平	跌	跌	跌	漲	跌	跌	跌	跌	平	跌	跌
2016/12/28	跌	跌	漲	漲	漲	漲	跌	漲	漲	跌	漲	跌	跌	跌	跌	跌	跌	漲	跌	跌	跌	跌	跌	跌	跌	跌	跌	跌	跌	跌	跌	平	跌	跌	漲	跌	跌	跌	跌	平	漲	跌	平	漲	跌	跌	跌	跌	跌
2016/12/29	跌	跌	漲	跌	跌	漲	漲	漲	漲	跌	漲	跌	漲	跌	漲	跌	跌	漲	漲	跌	漲	漲	漲	跌	漲	漲	漲	漲	漲	漲	漲	漲	漲	漲	漲	漲	漲	跌	漲	漲	漲	漲	漲	漲	漲	漲	漲	漲	漲
2017/01/04	漲	漲	跌	漲	漲	漲	漲	漲	漲	漲	漲	漲	漲	漲	漲	漲	漲	漲	漲	漲	跌	跌	跌	跌	跌	平	跌	跌	跌	漲	跌	跌	跌	跌	跌	跌	平	跌	跌	跌	跌	跌	平	跌	跌	漲	平	跌	跌
2017/01/05	跌	跌	漲	漲	漲	漲	跌	漲	漲	跌	漲	漲	跌	漲	漲	漲	跌	跌	跌	漲	漲	漲	跌	跌	漲	漲	跌	跌	漲	漲	漲	跌	跌	跌	漲	平	平	平	平	跌	漲	跌	漲	跌	跌	跌	跌	平	跌
2017/01/06	漲	跌	漲	漲	漲	漲	漲	跌	漲	漲	跌	漲	跌	跌	跌	跌	跌	跌	漲	漲	跌	平	漲	漲	漲	漲	漲	漲	漲	平	跌	漲	漲	跌	漲	漲	跌	漲	平	漲	漲	漲	漲	漲	跌	平	漲	漲	漲
2017/01/10	跌	跌	漲	漲	漲	漲	跌	漲	漲	平	跌	漲	漲	跌	跌	跌	跌	漲	漲	漲	漲	平	平	平	漲	平	跌	漲	跌	漲	漲	漲	漲	跌	漲	漲	跌	漲	漲	漲	漲	漲	跌	漲	漲	漲	漲	跌	漲
2017/01/11	漲	漲	漲	跌	漲	漲	漲	漲	漲	漲	漲	漲	漲	跌	跌	跌	跌	跌	漲	漲	漲	漲	跌	跌	跌	跌	跌	漲	平	跌	跌	漲	跌	漲	漲	平	跌	漲	跌	跌	跌	跌	平	跌	跌	跌	漲	漲	平
2017/01/12	跌	跌	跌	跌	跌	漲	漲	跌	漲	跌	跌	跌	跌	跌	跌	跌	跌	跌	跌	跌	漲	漲	漲	漲	跌	跌	漲	漲	漲	漲	漲	平	漲	漲	漲	跌	漲	漲	漲	漲	漲	平	跌	漲	跌	跌	漲	跌	漲
2017/01/13	跌	漲	漲	漲	漲	跌	跌	漲	漲	漲	跌	漲	漲	跌	跌	跌	跌	跌	漲	漲	跌	漲	漲	漲	漲	漲	漲	漲	漲	平	跌	漲	漲	漲	漲	漲	跌	漲	漲	漲	跌	漲	漲	漲	跌	漲	漲	跌	漲
2017/01/17	跌	跌	漲	跌	跌	漲	漲	跌	跌	跌	跌	跌	跌	漲	漲	漲	漲	漲	跌	跌	跌	跌	漲	漲	漲	平	漲	跌	漲	跌	漲	平	跌	跌	跌	跌	漲	漲	漲	漲	跌	漲	平	跌	漲	漲	平	跌	跌
2017/01/18	跌	漲	漲	跌	漲	漲	跌	跌	漲	漲	漲	漲	漲	漲	漲	漲	跌	漲	漲	跌	漲	跌	漲	漲	漲	漲	漲	平	平	漲	漲	平	漲	漲	漲	漲	漲	平	漲	漲	漲	平	漲	漲	漲	跌	跌	漲	漲
2017/01/19	跌	漲	跌	漲	跌	漲	漲	漲	跌	跌	跌	跌	跌	跌	跌	跌	跌	跌	跌	跌	漲	跌	跌	跌	跌	漲	跌	漲	漲	跌	跌	平	跌	跌	漲	平	漲	跌	跌	跌	漲	漲	跌	跌	跌	漲	平	漲	跌
2017/01/20	漲	漲	跌	漲	漲	跌	跌	漲	跌	漲	跌	漲	漲	漲	漲	漲	漲	漲	漲	漲	跌	跌	跌	漲	漲	跌	漲	漲	平	漲	跌	跌	漲	漲	漲	跌	漲	跌	漲	漲	漲	跌	跌	漲	漲	漲	跌	跌	跌
2017/01/23	跌	跌	漲	漲	跌	漲	漲	跌	跌	跌	跌	跌	跌	漲	漲	漲	漲	漲	跌	跌	漲	漲	跌	跌	漲	平	漲	跌	平	跌	跌	平	漲	跌	漲	漲	跌	漲	跌	漲	跌	跌	漲	跌	漲	漲	漲	漲	漲
2017/01/24	漲	跌	漲	漲	漲	漲	跌	漲	跌	漲	漲	漲	漲	漲	漲	漲	跌	漲	漲	漲	漲	漲	漲	漲	漲	漲	漲	漲	漲	漲	漲	跌	漲	漲	平	漲	漲	漲	漲	漲	跌	漲	平	漲	漲	漲	漲	漲	漲
2017/02/03	漲	漲	跌	跌	漲	漲	漲	漲	漲	漲	跌	漲	漲	跌	跌	跌	跌	跌	漲	漲	漲	跌	漲	跌	漲	平	平	漲	漲	跌	跌	跌	漲	跌	漲	漲	漲	跌	漲	跌	漲	漲	漲	跌	漲	跌	跌	漲	平
2017/02/06	跌	漲	漲	漲	跌	漲	漲	跌	跌	跌	跌	跌	跌	漲	漲	漲	漲	漲	漲	跌	漲	漲	漲	漲	平	漲	漲	平	漲	漲	漲	漲	漲	跌	跌	平	跌	跌	跌	平	跌	跌	平	漲	漲	漲	漲	漲	漲
2017/02/07	漲	跌	跌	漲	漲	跌	跌	漲	漲	漲	漲	漲	跌	跌	漲	跌	跌	漲	漲	跌	跌	跌	漲	漲	漲	跌	漲	漲	平	漲	平	漲	漲	漲	跌	平	漲	跌	漲	漲	跌	漲	漲	漲	平	漲	漲	漲	漲
2017/02/08	跌	漲	漲	跌	跌	跌	跌	漲	漲	漲	漲	漲	跌	漲	漲	漲	漲	漲	漲	漲	跌	跌	漲	漲	漲	漲	漲	漲	跌	漲	漲	漲	跌	漲	跌	平	漲	漲	跌	跌	漲	跌	漲	漲	漲	平	漲	漲	漲
2017/02/10	漲	漲	漲	漲	漲	漲	漲	漲	漲	漲	漲	漲	漲	漲	漲	漲	跌	漲	跌	漲	漲	跌	跌	跌	跌	漲	跌	跌	跌	跌	漲	跌	漲	漲	漲	跌	漲	跌	跌	平	跌	跌	跌	跌	漲	跌	平	漲	跌
2017/02/13	漲	漲	漲	漲	漲	漲	漲	漲	漲	漲	漲	漲	漲	漲	漲	漲	漲	漲	漲	漲	漲	漲	漲	漲	漲	漲	漲	漲	漲	漲	漲	漲	平	漲	漲	漲	跌	漲	漲	漲	跌	跌	漲	漲	漲	跌	漲	跌	漲
2017/02/14	漲	跌	跌	跌	跌	跌	跌	漲	跌	漲	漲	漲	漲	漲	漲	漲	跌	漲	跌	漲	跌	跌	平	漲	漲	漲	漲	漲	平	漲	平	漲	平	漲	跌	漲	漲	漲	漲	跌	漲	跌	平	漲	漲	漲	漲	跌	漲
2017/02/15	漲	漲	漲	漲	漲	漲	漲	漲	漲	漲	漲	漲	漲	跌	漲	跌	跌	跌	漲	漲	跌	跌	平	跌	跌	跌	跌	跌	漲	漲	跌	平	漲	漲	跌	平	漲	漲	漲	漲	跌	跌	平	平	跌	跌	漲	跌	平
2017/02/16	漲	跌	漲	漲	跌	跌	跌	漲	跌	跌	跌	跌	跌	漲	漲	漲	漲	漲	漲	跌	漲	漲	漲	漲	漲	漲	漲	漲	漲	漲	漲	漲	平	漲	跌	漲	漲	漲	漲	漲	平	漲	平	跌	漲	漲	漲	跌	漲
2017/02/17	漲	跌	跌	漲	跌	漲	跌	跌	漲	漲	跌	漲	漲	跌	跌	跌	跌	跌	漲	跌	漲	跌	漲	漲	跌	跌	跌	跌	跌	跌	漲	漲	跌	漲	漲	平	跌	跌	漲	跌	漲	跌	平	漲	跌	跌	漲	漲	跌
2017/02/21	漲	漲	跌	跌	漲	跌	漲	漲	跌	漲	跌	漲	漲	漲	漲	漲	漲	漲	漲	漲	漲	跌	跌	跌	跌	跌	漲	跌	平	跌	跌	跌	跌	跌	跌	漲	跌	漲	跌	跌	跌	漲	平	漲	跌	漲	跌	漲	平
2017/02/22	漲	跌	漲	漲	漲	漲	漲	跌	漲	跌	漲	跌	跌	漲	漲	漲	漲	漲	跌	漲	漲	漲	漲	平	跌	跌	漲	漲	漲	漲	平	平	跌	漲	漲	平	跌	跌	跌	漲	漲	漲	跌	漲	漲	漲	平	漲	跌
2017/02/23	漲	跌	跌	漲	跌	跌	漲	跌	跌	漲	跌	跌	跌	跌	跌	跌	漲	跌	跌	跌	漲	漲	漲	漲	跌	跌	跌	漲	平	漲	漲	跌	漲	平	漲	跌	漲	漲	跌	漲	跌	漲	平	平	平	漲	跌	跌	漲
2017/03/02	跌	漲	跌	漲	跌	漲	漲	跌	跌	跌	漲	跌	跌	跌	跌	跌	跌	漲	跌	漲	跌	跌	漲	跌	平	漲	跌	跌	平	跌	平	漲	跌	跌	跌	平	跌	漲	漲	跌	跌	平	漲	跌	跌	漲	跌	跌	跌
2017/03/03	漲	跌	跌	跌	跌	跌	跌	漲	跌	漲	跌	漲	跌	跌	跌	跌	漲	漲	跌	漲	跌	漲	漲	平	跌	跌	跌	漲	漲	漲	跌	跌	漲	漲	跌	平	跌	漲	漲	漲	漲	漲	漲	跌	漲	跌	漲	漲	漲
2017/03/06	跌	跌	漲	跌	跌	漲	漲	漲	跌	跌	漲	跌	跌	漲	漲	漲	漲	漲	漲	跌	漲	跌	平	跌	跌	跌	跌	跌	跌	跌	漲	跌	跌	跌	跌	跌	漲	漲	跌	跌	漲	跌	漲	跌	平	跌	跌	跌	跌
2017/03/07	跌	跌	漲	漲	漲	漲	漲	跌	跌	跌	漲	跌	跌	漲	跌	漲	漲	漲	漲	跌	跌	跌	跌	漲	跌	漲	漲	漲	漲	漲	漲	跌	平	漲	漲	跌	漲	跌	平	跌	漲	漲	平	跌	漲	漲	平	漲	漲
2017/03/08	跌	跌	漲	漲	漲	跌	漲	跌	跌	跌	跌	漲	跌	跌	跌	跌	跌	跌	漲	漲	跌	漲	漲	漲	漲	漲	漲	平	漲	漲	跌	漲	平	漲	跌	漲	跌	漲	漲	跌	漲	平	平	平	漲	跌	跌	漲	平
2017/03/09	漲	漲	跌	跌	漲	跌	跌	跌	跌	漲	漲	漲	跌	跌	跌	跌	跌	跌	漲	漲	漲	跌	跌	跌	跌	跌	跌	漲	跌	漲	漲	跌	漲	漲	跌	漲	跌	跌	跌	漲	平	漲	漲	漲	跌	跌	漲	漲	跌
2017/03/10	漲	漲	漲	漲	跌	漲	漲	漲	漲	漲	漲	漲	漲	跌	漲	跌	漲	漲	漲	漲	漲	跌	跌	跌	跌	跌	跌	跌	跌	跌	跌	跌	跌	跌	漲	跌	跌	漲	跌	平	跌	跌	漲	跌	跌	漲	跌	跌	跌
2017/03/14	跌	跌	跌	跌	跌	漲	漲	跌	跌	跌	跌	跌	跌	漲	跌	漲	跌	漲	跌	跌	漲	跌	跌	跌	跌	跌	跌	跌	平	漲	漲	平	跌	漲	跌	跌	漲	漲	漲	跌	跌	跌	跌	漲	漲	跌	漲	跌	平
2017/03/15	漲	跌	跌	跌	漲	跌	跌	漲	漲	漲	漲	漲	漲	漲	跌	漲	跌	漲	漲	漲	跌	漲	平	漲	漲	漲	漲	漲	漲	跌	漲	平	漲	平	跌	跌	漲	漲	漲	跌	漲	漲	平	漲	漲	跌	平	漲	平
2017/03/16	跌	漲	漲	漲	漲	漲	漲	漲	漲	跌	漲	漲	漲	漲	漲	漲	漲	漲	跌	漲	漲	漲	跌	平	漲	漲	平	平	漲	漲	漲	漲	跌	漲	跌	漲	漲	跌	平	平	跌	平	跌	跌	跌	漲	平	跌	平
2017/03/17	跌	跌	漲	漲	漲	漲	漲	跌	漲	跌	漲	漲	漲	跌	跌	跌	跌	跌	漲	漲	漲	跌	漲	漲	漲	漲	漲	漲	漲	漲	漲	漲	漲	漲	平	漲	跌	漲	漲	漲	漲	漲	漲	漲	漲	漲	漲	跌	漲
2017/03/21	跌	跌	漲	跌	跌	漲	漲	跌	跌	跌	跌	跌	跌	漲	漲	漲	漲	漲	跌	跌	跌	漲	跌	漲	漲	跌	跌	跌	漲	漲	漲	平	漲	漲	漲	漲	漲	跌	平	跌	漲	平	漲	漲	漲	漲	漲	跌	漲
2017/03/22	跌	跌	跌	跌	跌	跌	跌	漲	跌	漲	跌	漲	跌	跌	跌	跌	跌	跌	漲	跌	跌	漲	漲	漲	漲	漲	漲	漲	漲	跌	跌	平	漲	漲	漲	漲	漲	漲	漲	漲	漲	跌	平	漲	漲	跌	漲	跌	漲
2017/03/23	跌	漲	漲	漲	漲	跌	漲	漲	漲	跌	漲	跌	漲	漲	跌	漲	漲	跌	跌	漲	漲	跌	漲	跌	跌	跌	平	平	跌	跌	漲	跌	跌	平	跌	跌	跌	漲	跌	跌	跌	跌	跌	跌	跌	跌	跌	平	跌
2017/03/24	跌	漲	漲	漲	漲	跌	跌	漲	跌	跌	漲	漲	漲	漲	漲	漲	漲	漲	漲	跌	漲	漲	跌	漲	漲	跌	跌	跌	跌	跌	跌	漲	漲	跌	跌	平	漲	漲	漲	漲	漲	漲	平	跌	跌	跌	跌	跌	平
2017/03/27	跌	跌	跌	跌	跌	跌	跌	漲	跌	跌	跌	漲	漲	跌	跌	跌	跌	跌	漲	跌	跌	平	跌	漲	漲	漲	跌	跌	跌	漲	跌	跌	跌	跌	跌	跌	跌	漲	平	平	漲	跌	平	跌	跌	跌	漲	漲	跌
2017/03/28	漲	漲	漲	漲	漲	漲	漲	漲	漲	漲	漲	漲	漲	跌	跌	跌	跌	漲	漲	漲	漲	跌	跌	跌	平	漲	漲	漲	漲	跌	平	平	跌	跌	漲	漲	跌	漲	漲	跌	跌	漲	漲	漲	跌	跌	漲	跌	漲
2017/03/29	跌	漲	漲	漲	漲	跌	漲	漲	漲	漲	漲	漲	漲	跌	跌	跌	跌	跌	跌	漲	漲	跌	漲	漲	漲	漲	跌	跌	跌	跌	跌	跌	平	漲	漲	漲	漲	漲	平	跌	漲	跌	平	跌	跌	跌	平	跌	漲
2017/03/30	漲	跌	跌	跌	漲	跌	跌	跌	跌	漲	漲	漲	漲	跌	跌	跌	跌	跌	漲	漲	漲	漲	跌	漲	跌	平	跌	平	跌	跌	漲	平	跌	漲	跌	跌	跌	平	跌	跌	跌	漲	跌	跌	漲	漲	漲	跌	跌
2017/03/31	跌	跌	跌	漲	漲	跌	跌	跌	跌	跌	跌	跌	漲	漲	漲	漲	漲	漲	跌	漲	跌	跌	平	跌	跌	跌	跌	跌	漲	跌	跌	漲	跌	跌	平	平	跌	漲	跌	漲	漲	跌	平	跌	跌	漲	平	跌	漲
2017/04/05	跌	漲	漲	跌	跌	跌	跌	跌	漲	跌	漲	跌	跌	漲	漲	漲	漲	漲	跌	跌	漲	跌	漲	跌	跌	跌	漲	跌	跌	跌	跌	平	跌	跌	跌	跌	跌	漲	跌	漲	跌	跌	跌	跌	漲	跌	跌	平	跌
2017/04/06	漲	跌	跌	跌	漲	跌	跌	漲	跌	漲	跌	漲	漲	漲	跌	漲	漲	漲	漲	漲	跌	漲	漲	漲	漲	漲	漲	平	漲	漲	漲	漲	漲	漲	漲	漲	漲	漲	漲	跌	跌	平	漲	漲	跌	漲	漲	平	漲
2017/04/07	跌	漲	跌	漲	跌	漲	跌	跌	漲	跌	漲	跌	漲	漲	平	漲	跌	漲	漲	漲	跌	漲	跌	跌	跌	跌	跌	平	跌	跌	跌	跌	漲	跌	跌	跌	跌	跌	跌	跌	漲	漲	漲	跌	漲	漲	平	跌	跌
2017/04/10	漲	漲	跌	漲	跌	跌	跌	漲	跌	漲	漲	漲	漲	跌	跌	跌	跌	跌	跌	跌	跌	跌	跌	跌	跌	跌	跌	跌	跌	跌	漲	跌	跌	跌	跌	跌	跌	平	平	漲	跌	漲	漲	跌	跌	漲	漲	漲	跌
2017/04/11	跌	跌	跌	跌	跌	跌	跌	跌	漲	跌	漲	跌	漲	漲	漲	漲	漲	漲	跌	跌	漲	跌	漲	跌	漲	漲	漲	跌	漲	漲	跌	平	漲	漲	漲	跌	漲	跌	漲	漲	跌	漲	跌	漲	跌	漲	平	跌	漲
2017/04/12	跌	跌	漲	漲	漲	漲	漲	跌	跌	跌	漲	跌	跌	跌	跌	跌	跌	漲	跌	跌	跌	跌	跌	跌	漲	漲	跌	跌	跌	跌	跌	平	跌	漲	跌	漲	跌	跌	跌	跌	跌	跌	跌	跌	跌	平	平	跌	跌
2017/04/13	跌	跌	跌	跌	跌	跌	漲	跌	跌	跌	跌	跌	跌	漲	跌	漲	漲	漲	跌	跌	跌	跌	跌	漲	跌	跌	漲	跌	平	漲	漲	跌	漲	漲	漲	平	跌	漲	平	跌	跌	漲	平	漲	跌	漲	漲	跌	漲
2017/04/18	跌	跌	跌	跌	跌	漲	漲	跌	跌	跌	漲	跌	漲	跌	漲	跌	跌	漲	漲	跌	跌	跌	漲	跌	漲	漲	平	漲	跌	跌	跌	漲	跌	漲	漲	漲	漲	跌	漲	漲	漲	漲	平	跌	漲	漲	跌	跌	跌
2017/04/19	跌	漲	跌	跌	漲	跌	跌	跌	跌	跌	跌	漲	漲	跌	跌	跌	跌	跌	漲	漲	漲	跌	跌	跌	漲	平	漲	漲	平	跌	跌	漲	平	跌	漲	漲	跌	漲	跌	跌	漲	跌	跌	漲	漲	漲	跌	跌	漲
2017/04/20	漲	跌	漲	漲	漲	漲	漲	漲	漲	漲	漲	漲	漲	漲	漲	漲	跌	跌	漲	漲	漲	平	跌	跌	跌	跌	跌	跌	跌	跌	跌	跌	平	跌	平	跌	跌	漲	跌	跌	跌	跌	跌	漲	跌	漲	跌	跌	跌
2017/04/21	跌	漲	跌	漲	漲	漲	漲	跌	跌	跌	漲	跌	跌	漲	漲	漲	跌	跌	跌	跌	跌	平	跌	漲	跌	漲	跌	漲	跌	跌	漲	跌	漲	漲	漲	漲	漲	跌	跌	跌	跌	跌	跌	漲	漲	跌	漲	漲	跌
2017/04/26	跌	漲	漲	漲	漲	漲	漲	跌	漲	跌	漲	跌	漲	漲	漲	漲	漲	跌	跌	漲	漲	跌	漲	漲	漲	漲	漲	跌	漲	漲	漲	漲	漲	漲	漲	漲	漲	漲	漲	漲	漲	漲	漲	平	漲	漲	漲	漲	漲
2017/04/27	漲	跌	漲	跌	跌	跌	漲	跌	跌	漲	漲	漲	跌	漲	漲	漲	漲	跌	漲	跌	跌	漲	跌	跌	平	漲	跌	漲	漲	跌	漲	漲	漲	漲	跌	跌	漲	跌	跌	漲	漲	平	跌	跌	漲	跌	跌	跌	平
2017/04/28	跌	跌	跌	漲	跌	漲	跌	漲	跌	跌	漲	跌	跌	漲	跌	漲	漲	跌	跌	跌	跌	跌	跌	平	跌	跌	平	跌	跌	漲	跌	平	跌	漲	漲	漲	漲	跌	跌	漲	跌	跌	平	漲	跌	跌	跌	跌	漲
2017/05/02	漲	漲	漲	漲	漲	漲	漲	漲	漲	漲	跌	漲	跌	跌	跌	跌	跌	跌	跌	漲	漲	跌	跌	跌	跌	漲	漲	跌	跌	跌	平	跌	跌	漲	漲	漲	漲	平	漲	漲	漲	平	跌	平	漲	跌	平	跌	漲
2017/05/08	漲	漲	漲	漲	跌	漲	漲	漲	漲	漲	漲	漲	跌	跌	跌	跌	跌	跌	跌	跌	漲	漲	平	漲	漲	漲	漲	跌	漲	漲	跌	平	漲	漲	跌	漲	跌	漲	漲	漲	漲	漲	漲	漲	跌	跌	漲	漲	漲
2017/05/11	跌	漲	漲	漲	跌	漲	漲	跌	漲	跌	漲	跌	跌	漲	漲	漲	跌	漲	漲	跌	漲	跌	跌	漲	漲	平	漲	跌	跌	跌	跌	漲	跌	漲	跌	漲	跌	跌	漲	跌	漲	跌	漲	跌	漲	跌	平	漲	漲
2017/05/12	跌	跌	漲	跌	漲	漲	跌	跌	漲	跌	跌	漲	跌	漲	跌	漲	漲	漲	漲	漲	跌	跌	跌	漲	漲	漲	漲	漲	跌	跌	跌	跌	漲	平	跌	漲	跌	漲	跌	跌	跌	跌	平	漲	跌	跌	跌	跌	平
2017/05/15	漲	跌	漲	漲	漲	漲	漲	漲	漲	漲	跌	漲	漲	漲	跌	漲	漲	漲	漲	漲	漲	跌	跌	跌	平	跌	漲	漲	漲	跌	漲	漲	跌	跌	平	跌	跌	跌	平	漲	漲	漲	漲	漲	跌	跌	漲	漲	平
2017/05/16	跌	漲	跌	跌	跌	跌	漲	跌	漲	跌	漲	漲	漲	漲	漲	漲	漲	漲	漲	跌	漲	漲	跌	平	漲	漲	跌	跌	漲	漲	漲	跌	跌	漲	漲	平	漲	跌	漲	漲	漲	漲	漲	平	漲	漲	跌	跌	漲
2017/05/17	跌	跌	跌	跌	跌	跌	跌	跌	跌	跌	跌	跌	跌	跌	漲	跌	漲	漲	跌	跌	漲	漲	漲	漲	平	漲	跌	漲	漲	平	跌	跌	平	跌	跌	跌	跌	漲	跌	漲	跌	漲	平	跌	跌	跌	跌	漲	跌
2017/05/18	漲	跌	跌	跌	跌	跌	跌	漲	跌	漲	跌	漲	漲	跌	跌	跌	跌	跌	漲	跌	跌	跌	跌	跌	平	漲	漲	跌	漲	平	漲	漲	跌	跌	跌	跌	跌	跌	跌	漲	跌	平	平	漲	漲	跌	漲	漲	平
2017/05/19	漲	漲	漲	跌	漲	漲	漲	漲	漲	漲	跌	漲	漲	漲	漲	漲	跌	漲	漲	漲	漲	跌	跌	平	跌	漲	跌	跌	跌	跌	跌	漲	平	跌	漲	跌	跌	漲	跌	跌	跌	跌	平	平	跌	跌	跌	跌	跌
2017/05/23	漲	跌	漲	漲	漲	跌	漲	漲	跌	漲	跌	漲	漲	跌	跌	跌	跌	跌	跌	漲	跌	跌	漲	跌	跌	跌	跌	漲	平	跌	漲	跌	跌	跌	跌	跌	跌	漲	跌	跌	平	漲	跌	跌	跌	跌	漲	漲	漲
2017/05/24	漲	漲	漲	漲	跌	漲	漲	跌	漲	漲	漲	漲	漲	漲	漲	漲	漲	漲	漲	跌	跌	跌	漲	漲	平	跌	跌	漲	漲	跌	跌	漲	平	漲	漲	平	漲	漲	跌	漲	漲	漲	平	跌	漲	漲	漲	漲	平
2017/05/25	漲	漲	漲	漲	跌	漲	漲	跌	漲	漲	漲	漲	漲	漲	漲	漲	漲	漲	漲	跌	漲	漲	跌	漲	漲	漲	跌	平	跌	漲	跌	平	跌	平	漲	漲	跌	漲	漲	漲	漲	平	平	漲	漲	漲	平	跌	漲
2017/05/26	跌	跌	漲	跌	跌	跌	漲	漲	漲	漲	跌	漲	跌	漲	漲	漲	跌	漲	漲	跌	漲	漲	漲	漲	漲	漲	漲	漲	漲	漲	漲	漲	漲	漲	漲	漲	漲	漲	漲	漲	平	平	漲	漲	跌	漲	平	漲	跌
2017/05/31	跌	跌	跌	漲	漲	漲	漲	跌	跌	跌	漲	跌	跌	漲	漲	漲	跌	跌	跌	跌	跌	跌	跌	漲	跌	平	漲	漲	漲	漲	平	漲	平	跌	跌	平	跌	跌	漲	漲	跌	跌	平	漲	漲	跌	漲	跌	漲
2017/06/01	漲	漲	漲	漲	漲	跌	跌	漲	漲	漲	漲	漲	漲	跌	跌	跌	跌	跌	漲	漲	跌	跌	漲	跌	跌	漲	漲	平	漲	跌	漲	平	跌	跌	跌	跌	跌	跌	漲	跌	漲	平	漲	漲	跌	跌	平	跌	平
2017/06/02	漲	漲	漲	漲	漲	漲	漲	跌	漲	漲	漲	漲	漲	漲	漲	漲	漲	漲	漲	漲	漲	跌	跌	跌	跌	跌	跌	跌	跌	漲	跌	跌	漲	漲	跌	漲	漲	漲	跌	漲	漲	漲	漲	跌	漲	漲	跌	平	跌
2017/06/07	漲	漲	跌	跌	跌	跌	跌	跌	跌	漲	跌	漲	漲	漲	漲	漲	漲	漲	漲	跌	漲	漲	漲	漲	跌	跌	跌	漲	漲	漲	漲	平	漲	漲	漲	漲	跌	漲	跌	漲	漲	漲	平	漲	漲	漲	平	漲	平
2017/06/08	漲	跌	漲	漲	漲	跌	漲	漲	跌	漲	漲	漲	漲	漲	跌	漲	漲	漲	漲	跌	跌	跌	平	漲	漲	漲	跌	跌	跌	跌	跌	平	漲	平	跌	漲	跌	跌	漲	漲	跌	漲	跌	漲	跌	跌	平	跌	平
2017/06/09	漲	漲	跌	漲	漲	漲	漲	漲	漲	跌	漲	跌	漲	漲	漲	漲	漲	漲	跌	漲	漲	平	跌	跌	跌	漲	跌	跌	跌	跌	平	跌	跌	平	漲	漲	跌	跌	平	跌	漲	跌	漲	漲	漲	漲	跌	漲	漲
2017/06/13	漲	跌	漲	漲	漲	跌	漲	跌	跌	漲	漲	漲	漲	漲	漲	漲	漲	漲	漲	漲	漲	漲	跌	跌	漲	平	平	跌	平	漲	漲	跌	跌	平	跌	跌	跌	平	漲	跌	跌	跌	跌	跌	漲	跌	漲	跌	跌
2017/06/14	漲	跌	漲	跌	漲	漲	跌	跌	跌	跌	漲	跌	跌	跌	跌	跌	跌	跌	跌	跌	漲	漲	平	漲	漲	漲	漲	漲	漲	漲	跌	漲	跌	平	跌	漲	跌	漲	跌	跌	跌	跌	平	跌	跌	跌	跌	漲	平
2017/06/15	跌	跌	跌	跌	跌	跌	跌	跌	跌	跌	跌	跌	跌	漲	漲	漲	漲	漲	跌	跌	跌	漲	跌	漲	漲	漲	漲	跌	漲	平	跌	跌	跌	平	跌	跌	跌	跌	跌	跌	跌	跌	平	漲	漲	跌	跌	跌	平
2017/06/16	漲	漲	漲	跌	漲	漲	漲	漲	漲	漲	漲	跌	跌	跌	跌	跌	跌	漲	跌	漲	跌	跌	跌	跌	跌	平	跌	跌	跌	平	漲	漲	平	漲	漲	漲	跌	漲	跌	漲	漲	漲	漲	漲	跌	跌	跌	跌	平
2017/06/19	漲	漲	漲	漲	漲	跌	漲	漲	漲	漲	漲	漲	漲	漲	漲	漲	漲	漲	漲	漲	漲	跌	跌	跌	跌	跌	跌	跌	跌	平	平	平	跌	漲	漲	漲	漲	跌	漲	跌	跌	漲	跌	漲	漲	漲	漲	漲	平
2017/06/20	跌	漲	跌	跌	跌	跌	跌	跌	跌	跌	跌	跌	跌	跌	跌	跌	漲	跌	跌	跌	跌	漲	跌	跌	漲	漲	漲	漲	漲	漲	漲	漲	漲	漲	漲	漲	漲	漲	漲	跌	漲	跌	漲	漲	跌	漲	平	漲	平
2017/06/21	跌	跌	跌	跌	跌	跌	跌	跌	跌	跌	跌	漲	跌	漲	漲	漲	漲	漲	漲	跌	跌	漲	漲	漲	漲	跌	漲	平	跌	跌	漲	漲	漲	漲	跌	漲	漲	漲	跌	漲	跌	漲	跌	漲	漲	漲	跌	平	跌
2017/06/22	跌	跌	跌	漲	漲	漲	漲	漲	跌	跌	漲	漲	漲	跌	跌	跌	跌	漲	跌	漲	漲	漲	漲	漲	跌	漲	漲	跌	漲	漲	跌	漲	平	跌	漲	跌	跌	跌	跌	漲	漲	漲	平	漲	漲	漲	平	跌	平
2017/06/23	跌	漲	跌	跌	跌	漲	漲	漲	跌	漲	漲	漲	漲	漲	跌	漲	漲	漲	漲	跌	跌	漲	漲	漲	漲	平	漲	漲	平	漲	漲	平	漲	跌	跌	漲	跌	漲	跌	漲	漲	跌	漲	漲	跌	漲	漲	漲	漲
2017/06/28	漲	跌	跌	跌	跌	跌	跌	漲	跌	漲	漲	漲	漲	跌	跌	跌	跌	跌	漲	跌	跌	平	跌	漲	漲	漲	平	平	平	漲	跌	漲	跌	平	漲	跌	漲	漲	漲	跌	跌	漲	平	跌	跌	跌	平	跌	平
2017/06/29	跌	漲	漲	漲	跌	漲	漲	跌	跌	跌	漲	跌	跌	漲	漲	漲	漲	漲	跌	跌	漲	漲	漲	漲	跌	漲	跌	漲	漲	漲	跌	漲	跌	跌	跌	跌	跌	漲	跌	平	跌	漲	跌	跌	跌	跌	平	跌	跌
2017/06/30	漲	跌	跌	跌	跌	跌	跌	跌	跌	漲	跌	跌	跌	漲	漲	漲	漲	漲	跌	跌	漲	平	跌	跌	平	漲	漲	漲	平	漲	漲	漲	漲	漲	跌	漲	跌	跌	漲	漲	跌	跌	跌	漲	跌	漲	平	漲	漲
2017/07/05	跌	漲	漲	漲	漲	漲	漲	漲	漲	漲	跌	漲	跌	漲	漲	漲	漲	漲	漲	漲	漲	漲	跌	漲	漲	漲	漲	平	跌	平	跌	平	跌	跌	跌	跌	跌	漲	跌	漲	漲	漲	平	跌	漲	漲	漲	漲	跌
2017/07/06	跌	跌	跌	跌	跌	漲	跌	跌	跌	跌	跌	跌	跌	漲	漲	漲	漲	漲	跌	跌	漲	漲	漲	漲	漲	漲	跌	漲	漲	跌	漲	漲	漲	漲	跌	漲	漲	漲	漲	跌	漲	漲	漲	漲	漲	跌	漲	漲	漲
2017/07/07	漲	跌	跌	漲	漲	跌	跌	跌	漲	漲	跌	漲	漲	漲	漲	漲	漲	漲	漲	跌	跌	跌	跌	漲	平	跌	漲	跌	漲	平	跌	漲	跌	跌	跌	跌	跌	漲	跌	跌	平	跌	跌	跌	漲	漲	跌	平	跌
2017/07/10	跌	漲	漲	漲	漲	跌	漲	漲	漲	漲	漲	漲	跌	跌	跌	跌	跌	漲	漲	漲	漲	跌	跌	跌	跌	跌	跌	跌	跌	平	跌	跌	跌	跌	跌	跌	跌	平	漲	跌	跌	跌	平	跌	跌	跌	跌	跌	平
2017/07/11	漲	漲	漲	跌	跌	跌	漲	漲	跌	跌	漲	漲	漲	跌	跌	跌	跌	漲	漲	跌	漲	跌	平	跌	跌	跌	跌	平	跌	漲	漲	跌	平	漲	平	平	漲	漲	漲	跌	漲	跌	平	跌	漲	跌	漲	漲	跌
2017/07/12	漲	跌	漲	跌	漲	漲	跌	跌	漲	漲	跌	漲	漲	跌	跌	跌	跌	跌	漲	漲	漲	漲	漲	漲	漲	漲	漲	漲	漲	漲	漲	漲	漲	漲	漲	漲	漲	漲	漲	漲	漲	漲	漲	漲	漲	平	漲	跌	漲
2017/07/13	漲	漲	漲	漲	漲	跌	漲	跌	漲	漲	漲	漲	漲	漲	漲	漲	跌	漲	跌	漲	漲	跌	跌	跌	漲	漲	漲	漲	平	平	平	漲	跌	平	跌	跌	漲	平	跌	跌	漲	跌	平	漲	漲	漲	平	跌	跌
2017/07/14	漲	漲	漲	漲	跌	漲	漲	漲	跌	漲	漲	漲	漲	漲	漲	漲	跌	漲	漲	跌	跌	漲	漲	漲	漲	漲	漲	漲	平	跌	漲	漲	漲	漲	漲	漲	漲	跌	漲	漲	漲	跌	漲	跌	跌	跌	漲	漲	平
2017/07/18	跌	跌	漲	漲	跌	跌	漲	跌	跌	漲	跌	漲	跌	漲	漲	漲	漲	漲	漲	跌	跌	漲	跌	漲	跌	跌	跌	跌	漲	跌	漲	跌	漲	平	漲	跌	跌	漲	跌	漲	漲	跌	平	漲	漲	漲	平	平	漲
2017/07/19	漲	漲	漲	漲	漲	漲	漲	漲	漲	漲	漲	漲	漲	漲	漲	漲	漲	漲	漲	漲	漲	漲	跌	漲	漲	漲	跌	漲	漲	漲	平	平	跌	漲	跌	漲	漲	跌	漲	跌	漲	漲	漲	跌	跌	跌	漲	漲	平
2017/07/20	跌	漲	漲	跌	跌	跌	漲	漲	漲	跌	漲	漲	漲	漲	漲	漲	漲	漲	漲	跌	跌	漲	跌	平	漲	漲	漲	漲	跌	跌	平	漲	漲	平	漲	漲	跌	跌	漲	漲	跌	跌	跌	漲	跌	漲	平	漲	跌
2017/07/21	跌	跌	跌	漲	跌	漲	漲	跌	跌	跌	跌	跌	跌	跌	漲	跌	跌	漲	跌	跌	漲	漲	跌	跌	跌	漲	跌	跌	漲	跌	漲	漲	漲	跌	跌	漲	漲	平	跌	平	漲	跌	跌	跌	跌	跌	漲	平	跌
2017/07/24	跌	跌	漲	跌	跌	漲	漲	跌	跌	跌	跌	漲	漲	漲	漲	漲	漲	漲	跌	漲	漲	跌	平	平	跌	跌	跌	跌	跌	跌	跌	跌	跌	跌	漲	跌	跌	漲	漲	平	漲	平	跌	跌	跌	跌	跌	跌	跌
2017/07/25	漲	跌	漲	漲	漲	漲	跌	漲	漲	漲	漲	漲	漲	跌	跌	跌	跌	跌	跌	漲	跌	跌	跌	漲	漲	漲	漲	漲	漲	漲	跌	漲	跌	漲	漲	漲	漲	跌	漲	漲	漲	跌	平	跌	漲	漲	平	跌	漲
2017/07/26	漲	漲	漲	漲	漲	漲	跌	跌	漲	漲	漲	漲	跌	漲	漲	漲	跌	跌	漲	漲	漲	平	漲	跌	跌	跌	跌	跌	跌	跌	跌	漲	平	漲	漲	跌	漲	跌	漲	漲	跌	漲	平	漲	平	漲	跌	漲	漲
2017/07/27	漲	漲	漲	漲	跌	漲	漲	漲	跌	跌	漲	跌	跌	漲	漲	漲	漲	漲	跌	跌	漲	跌	跌	漲	跌	平	跌	跌	漲	跌	跌	漲	漲	跌	跌	跌	跌	跌	跌	跌	跌	跌	平	漲	跌	漲	漲	跌	平
2017/07/28	漲	跌	跌	跌	跌	跌	跌	跌	跌	跌	跌	跌	跌	漲	漲	漲	漲	跌	跌	跌	跌	漲	漲	平	漲	漲	漲	漲	漲	漲	漲	跌	漲	漲	漲	漲	漲	漲	漲	漲	漲	漲	平	漲	漲	跌	平	漲	漲
2017/07/31	漲	跌	漲	跌	跌	跌	漲	漲	漲	跌	漲	跌	跌	漲	漲	漲	漲	漲	跌	跌	漲	平	漲	跌	平	平	跌	跌	跌	跌	跌	跌	跌	平	跌	跌	跌	跌	跌	跌	跌	跌	跌	漲	跌	跌	平	跌	平
2017/08/01	漲	漲	漲	漲	漲	漲	漲	漲	漲	漲	漲	漲	漲	漲	跌	漲	漲	跌	漲	漲	漲	跌	漲	跌	跌	漲	平	平	漲	跌	跌	平	跌	平	漲	漲	跌	平	跌	漲	跌	漲	跌	跌	跌	跌	漲	跌	跌
2017/08/02	漲	漲	漲	漲	跌	漲	漲	漲	跌	漲	跌	跌	跌	跌	跌	跌	跌	跌	跌	跌	跌	平	漲	漲	漲	平	漲	跌	漲	漲	跌	跌	平	跌	平	跌	漲	漲	漲	漲	漲	漲	平	漲	漲	跌	平	漲	漲
2017/08/03	漲	跌	跌	跌	跌	漲	跌	跌	漲	跌	跌	跌	跌	跌	漲	跌	跌	跌	跌	漲	跌	漲	漲	跌	跌	跌	跌	平	漲	跌	跌	平	漲	漲	漲	漲	漲	漲	漲	漲	跌	跌	平	漲	漲	漲	漲	跌	漲
2017/08/04	漲	跌	漲	跌	漲	漲	漲	漲	漲	漲	跌	漲	漲	跌	跌	跌	跌	跌	漲	漲	漲	跌	平	漲	漲	平	漲	跌	漲	跌	跌	跌	跌	漲	漲	跌	漲	跌	漲	跌	跌	平	平	跌	漲	跌	跌	平	跌
2017/08/08	跌	跌	漲	跌	漲	漲	跌	跌	漲	跌	跌	跌	跌	漲	漲	漲	漲	漲	跌	漲	跌	跌	漲	漲	漲	漲	漲	平	漲	漲	漲	漲	漲	漲	漲	跌	跌	跌	漲	跌	跌	漲	漲	跌	漲	漲	漲	平	漲
2017/08/10	跌	跌	跌	漲	跌	跌	跌	跌	跌	跌	跌	跌	跌	跌	跌	跌	跌	跌	跌	跌	跌	漲	跌	漲	漲	漲	漲	跌	跌	跌	跌	漲	平	跌	平	漲	漲	跌	漲	跌	漲	跌	漲	跌	跌	漲	平	漲	平
2017/08/14	漲	跌	漲	漲	漲	漲	漲	漲	漲	漲	漲	漲	漲	漲	漲	漲	漲	漲	漲	漲	漲	跌	跌	漲	跌	跌	跌	跌	跌	跌	跌	漲	跌	跌	平	跌	跌	跌	跌	跌	跌	跌	平	跌	跌	跌	跌	跌	跌
2017/08/16	漲	跌	漲	跌	漲	漲	漲	跌	漲	漲	漲	漲	漲	跌	漲	跌	漲	跌	漲	漲	漲	漲	漲	跌	漲	跌	漲	跌	跌	跌	跌	平	跌	跌	平	跌	跌	跌	跌	跌	漲	跌	平	跌	漲	跌	跌	跌	跌
2017/08/17	跌	跌	跌	跌	跌	漲	漲	跌	跌	跌	跌	跌	跌	漲	漲	漲	漲	漲	跌	跌	漲	漲	平	漲	跌	跌	跌	平	跌	漲	漲	跌	平	跌	平	跌	漲	跌	跌	跌	平	跌	平	漲	平	漲	漲	漲	漲
2017/08/18	跌	跌	跌	跌	跌	跌	跌	跌	跌	跌	跌	跌	跌	漲	漲	漲	跌	漲	漲	跌	跌	跌	漲	漲	漲	漲	漲	跌	漲	平	漲	漲	漲	漲	平	漲	漲	跌	平	漲	漲	漲	平	跌	漲	漲	漲	漲	漲
2017/08/21	漲	跌	漲	跌	跌	跌	跌	跌	跌	漲	跌	跌	跌	漲	漲	漲	漲	跌	跌	跌	跌	平	跌	漲	跌	漲	跌	跌	平	漲	跌	跌	跌	跌	漲	跌	跌	漲	跌	跌	跌	跌	平	跌	跌	跌	平	跌	跌
2017/08/22	漲	跌	漲	漲	漲	漲	漲	漲	漲	漲	漲	漲	漲	漲	跌	漲	跌	跌	漲	漲	漲	跌	漲	跌	跌	漲	漲	跌	跌	跌	跌	漲	平	跌	跌	跌	跌	跌	漲	跌	漲	漲	平	漲	漲	漲	跌	跌	跌
2017/08/24	跌	跌	漲	漲	漲	漲	漲	漲	漲	跌	漲	跌	漲	跌	跌	跌	跌	跌	跌	跌	漲	漲	漲	漲	漲	平	漲	漲	漲	跌	跌	漲	漲	平	漲	漲	漲	跌	漲	漲	跌	漲	漲	跌	漲	跌	漲	跌	漲
2017/08/29	漲	跌	跌	跌	跌	跌	跌	漲	跌	漲	跌	漲	漲	漲	跌	漲	跌	跌	漲	跌	跌	漲	漲	漲	漲	漲	漲	漲	漲	漲	跌	漲	跌	漲	漲	漲	漲	跌	跌	漲	漲	平	平	漲	漲	漲	漲	漲	漲
2017/08/30	漲	漲	漲	漲	漲	漲	漲	漲	漲	漲	漲	漲	漲	跌	漲	跌	漲	漲	漲	漲	漲	跌	平	漲	跌	漲	漲	跌	跌	跌	漲	平	跌	平	漲	平	跌	跌	跌	跌	跌	跌	平	跌	漲	平	平	跌	平
2017/09/05	跌	跌	漲	漲	漲	跌	跌	跌	跌	跌	漲	跌	跌	漲	漲	漲	漲	漲	跌	跌	漲	漲	漲	漲	漲	平	漲	漲	漲	漲	漲	跌	漲	漲	漲	漲	漲	漲	漲	跌	漲	漲	漲	漲	跌	漲	跌	平	平
2017/09/06	漲	跌	跌	跌	漲	漲	跌	跌	跌	漲	跌	漲	漲	漲	漲	漲	漲	跌	漲	漲	跌	跌	平	漲	漲	漲	漲	漲	漲	漲	跌	平	漲	平	漲	漲	漲	跌	平	漲	跌	漲	跌	漲	跌	漲	平	漲	漲
2017/09/07	跌	漲	跌	跌	漲	漲	漲	跌	漲	跌	漲	漲	跌	跌	跌	跌	跌	跌	漲	漲	漲	跌	跌	平	漲	跌	跌	跌	跌	跌	跌	跌	跌	跌	漲	跌	跌	跌	跌	跌	跌	跌	跌	跌	跌	漲	跌	跌	跌
2017/09/08	漲	跌	漲	漲	漲	跌	跌	跌	跌	跌	跌	跌	漲	跌	漲	跌	漲	漲	跌	跌	漲	跌	跌	漲	漲	漲	漲	平	漲	漲	跌	漲	平	平	漲	平	跌	跌	跌	跌	跌	跌	漲	漲	跌	平	平	漲	平
2017/09/11	漲	漲	漲	跌	漲	漲	漲	漲	漲	漲	漲	漲	漲	漲	漲	漲	漲	漲	漲	漲	漲	漲	漲	漲	漲	平	漲	漲	漲	漲	漲	跌	漲	漲	漲	漲	漲	漲	跌	漲	漲	漲	漲	漲	跌	平	平	漲	平
2017/09/12	漲	漲	漲	漲	漲	漲	漲	漲	跌	漲	漲	漲	漲	漲	跌	漲	跌	漲	漲	漲	漲	跌	跌	跌	跌	平	跌	跌	漲	漲	跌	跌	跌	跌	跌	跌	漲	漲	漲	跌	跌	跌	跌	漲	平	平	跌	跌	平
2017/09/13	漲	漲	跌	跌	漲	跌	跌	跌	跌	漲	跌	漲	漲	漲	漲	漲	漲	漲	漲	漲	漲	跌	跌	跌	跌	平	漲	漲	平	跌	漲	跌	漲	漲	漲	漲	跌	漲	漲	跌	漲	平	平	跌	跌	平	漲	跌	漲
2017/09/14	漲	跌	跌	跌	跌	跌	漲	漲	跌	跌	跌	跌	跌	跌	跌	跌	跌	跌	漲	漲	漲	跌	跌	漲	跌	平	跌	跌	跌	跌	跌	跌	跌	跌	漲	跌	跌	跌	漲	跌	跌	漲	跌	跌	跌	平	跌	漲	跌
2017/09/15	漲	漲	漲	跌	跌	漲	漲	漲	跌	漲	跌	漲	漲	跌	跌	跌	跌	漲	漲	跌	漲	跌	漲	漲	跌	平	跌	平	跌	漲	跌	漲	漲	跌	跌	漲	漲	漲	跌	跌	漲	平	平	漲	漲	平	平	跌	平
2017/09/19	漲	漲	跌	跌	漲	跌	跌	漲	漲	漲	跌	漲	跌	跌	漲	跌	跌	跌	漲	漲	跌	漲	漲	漲	漲	漲	跌	漲	跌	跌	跌	跌	跌	漲	跌	平	漲	漲	跌	跌	漲	漲	漲	漲	漲	平	漲	漲	跌
2017/09/20	漲	漲	漲	跌	漲	跌	跌	漲	跌	漲	跌	跌	漲	漲	漲	漲	漲	漲	跌	漲	跌	跌	跌	跌	跌	跌	跌	平	跌	漲	跌	漲	跌	跌	漲	漲	跌	跌	漲	跌	跌	跌	平	漲	跌	漲	跌	跌	平
2017/09/21	跌	漲	跌	跌	漲	跌	跌	漲	跌	跌	跌	跌	跌	跌	跌	跌	跌	漲	跌	漲	跌	跌	跌	跌	跌	平	跌	跌	跌	平	平	跌	跌	跌	跌	平	跌	漲	漲	跌	漲	漲	平	跌	跌	跌	跌	跌	跌
2017/09/25	跌	漲	跌	跌	漲	跌	跌	漲	跌	跌	漲	跌	漲	跌	跌	跌	跌	跌	跌	跌	跌	跌	跌	跌	跌	平	跌	漲	漲	漲	漲	漲	平	漲	漲	跌	漲	漲	漲	跌	漲	跌	跌	漲	漲	跌	跌	跌	平
2017/09/26	跌	跌	漲	跌	漲	跌	跌	跌	跌	漲	跌	漲	漲	漲	漲	漲	漲	漲	跌	漲	跌	漲	漲	跌	跌	跌	跌	跌	跌	跌	跌	跌	跌	跌	跌	跌	跌	跌	跌	漲	平	跌	跌	跌	跌	跌	平	跌	跌
2017/09/27	漲	跌	漲	漲	漲	跌	跌	漲	漲	漲	跌	漲	漲	漲	漲	漲	漲	漲	漲	漲	跌	跌	跌	跌	漲	漲	跌	跌	平	漲	跌	漲	跌	跌	漲	跌	漲	平	漲	漲	跌	跌	平	跌	跌	跌	漲	跌	漲
2017/09/28	漲	漲	跌	跌	漲	跌	漲	漲	漲	漲	漲	漲	漲	跌	漲	跌	跌	漲	漲	漲	漲	跌	跌	跌	跌	跌	跌	漲	平	跌	漲	平	平	漲	跌	漲	漲	跌	跌	平	漲	漲	平	漲	漲	漲	漲	漲	漲
2017/09/29	漲	跌	漲	跌	漲	跌	漲	漲	漲	漲	漲	漲	漲	漲	漲	漲	漲	漲	漲	漲	漲	跌	跌	漲	跌	跌	跌	跌	漲	跌	跌	漲	跌	跌	漲	跌	跌	跌	漲	平	漲	跌	平	漲	漲	漲	跌	跌	跌
2017/10/11	漲	漲	跌	跌	漲	跌	漲	漲	跌	漲	漲	漲	跌	漲	跌	漲	跌	漲	漲	跌	跌	平	漲	漲	漲	漲	漲	平	平	漲	漲	跌	漲	漲	漲	漲	漲	漲	平	跌	平	漲	漲	跌	跌	漲	漲	平	跌
2017/10/12	跌	漲	漲	漲	漲	跌	漲	跌	漲	跌	漲	跌	跌	跌	跌	跌	跌	跌	跌	跌	漲	漲	漲	漲	漲	漲	漲	漲	跌	跌	跌	漲	漲	漲	漲	漲	漲	跌	跌	跌	漲	跌	平	漲	跌	漲	漲	跌	漲
2017/10/13	漲	漲	漲	漲	漲	漲	跌	漲	跌	漲	漲	漲	跌	漲	漲	漲	漲	漲	漲	跌	漲	跌	漲	漲	漲	漲	跌	跌	漲	跌	漲	漲	跌	漲	漲	漲	漲	漲	漲	跌	漲	跌	平	跌	跌	平	平	平	漲
2017/10/16	漲	漲	漲	漲	漲	跌	漲	跌	跌	漲	漲	漲	漲	跌	跌	跌	跌	跌	漲	漲	漲	跌	跌	跌	跌	跌	跌	漲	平	跌	漲	漲	跌	平	漲	平	跌	漲	跌	漲	漲	漲	漲	漲	跌	跌	漲	漲	平
2017/10/17	漲	漲	漲	漲	跌	跌	漲	漲	跌	漲	漲	跌	跌	跌	跌	跌	漲	跌	跌	跌	跌	漲	漲	跌	跌	漲	漲	漲	漲	漲	漲	平	跌	漲	漲	漲	跌	平	漲	漲	漲	漲	跌	漲	跌	漲	跌	跌	漲
2017/10/19	漲	漲	跌	漲	跌	跌	跌	漲	跌	漲	跌	跌	跌	跌	跌	跌	跌	跌	跌	跌	跌	漲	跌	漲	漲	漲	跌	漲	跌	跌	跌	跌	跌	漲	跌	跌	跌	漲	跌	跌	跌	跌	漲	跌	跌	漲	平	跌	漲
2017/10/23	跌	漲	跌	漲	漲	漲	漲	跌	漲	跌	跌	跌	跌	漲	跌	漲	漲	漲	漲	漲	漲	跌	跌	跌	跌	平	跌	跌	平	跌	跌	跌	漲	漲	漲	漲	漲	跌	漲	漲	漲	漲	跌	漲	跌	漲	跌	平	跌
2017/10/24	漲	漲	跌	跌	漲	跌	漲	漲	漲	漲	漲	漲	漲	漲	跌	漲	跌	跌	漲	漲	漲	跌	漲	漲	跌	跌	跌	漲	漲	平	跌	漲	跌	跌	漲	漲	跌	跌	漲	漲	漲	跌	漲	漲	漲	漲	平	平	跌
2017/10/25	跌	跌	漲	漲	跌	漲	漲	跌	跌	跌	跌	跌	跌	漲	漲	漲	漲	漲	跌	跌	漲	跌	跌	跌	漲	漲	漲	漲	跌	漲	跌	跌	平	平	漲	跌	跌	漲	跌	漲	跌	跌	跌	漲	漲	跌	漲	平	漲
2017/10/26	漲	漲	跌	漲	漲	跌	跌	漲	漲	漲	漲	跌	漲	漲	漲	漲	漲	漲	漲	漲	漲	跌	漲	跌	平	跌	跌	漲	平	跌	跌	跌	跌	漲	平	平	平	漲	平	跌	跌	漲	平	漲	漲	跌	平	漲	平
2017/10/27	漲	漲	漲	漲	漲	漲	漲	漲	漲	漲	跌	漲	漲	漲	跌	漲	跌	跌	漲	漲	漲	跌	漲	跌	平	跌	跌	跌	跌	漲	跌	漲	跌	跌	漲	跌	漲	漲	跌	跌	漲	漲	平	漲	漲	漲	跌	跌	平
2017/10/30	跌	漲	跌	跌	漲	漲	漲	漲	跌	跌	漲	跌	跌	跌	跌	跌	跌	跌	漲	跌	漲	平	跌	漲	跌	跌	跌	漲	跌	漲	漲	跌	漲	跌	跌	漲	跌	漲	跌	漲	跌	跌	漲	跌	跌	跌	跌	漲	跌
2017/11/01	漲	漲	漲	漲	漲	跌	漲	漲	跌	漲	漲	跌	跌	漲	漲	漲	漲	漲	跌	漲	漲	平	平	漲	跌	跌	跌	跌	平	跌	跌	漲	跌	漲	平	漲	漲	跌	跌	漲	跌	平	跌	漲	漲	跌	漲	跌	跌
2017/11/02	漲	漲	跌	跌	跌	跌	跌	跌	漲	漲	跌	跌	漲	跌	跌	跌	跌	跌	漲	跌	跌	漲	漲	漲	跌	漲	漲	漲	跌	平	跌	平	跌	平	漲	跌	跌	跌	跌	漲	漲	漲	跌	跌	漲	漲	跌	漲	漲
2017/11/06	漲	漲	跌	跌	跌	漲	跌	漲	漲	漲	漲	漲	漲	漲	漲	漲	漲	漲	漲	跌	漲	平	漲	跌	漲	漲	跌	漲	漲	漲	跌	平	跌	漲	跌	跌	跌	漲	漲	跌	跌	跌	跌	跌	漲	跌	跌	漲	跌
2017/11/07	漲	漲	漲	漲	跌	漲	跌	漲	跌	跌	漲	跌	跌	漲	漲	漲	漲	漲	跌	跌	跌	平	跌	跌	跌	跌	跌	跌	平	跌	跌	跌	跌	平	漲	漲	跌	漲	跌	漲	漲	漲	平	跌	漲	跌	跌	跌	跌
2017/11/08	漲	跌	跌	漲	漲	跌	漲	跌	漲	漲	漲	漲	漲	漲	漲	漲	漲	漲	漲	跌	跌	跌	平	平	漲	漲	漲	漲	平	平	漲	漲	平	跌	跌	漲	漲	跌	跌	漲	漲	跌	漲	漲	跌	跌	漲	漲	漲
2017/11/09	跌	跌	漲	漲	跌	漲	跌	跌	跌	跌	漲	跌	跌	漲	漲	漲	漲	漲	跌	跌	漲	漲	跌	漲	跌	跌	漲	跌	跌	跌	跌	跌	跌	跌	漲	跌	漲	平	跌	跌	漲	跌	漲	跌	跌	漲	平	跌	跌
2017/11/10	跌	跌	跌	跌	跌	跌	跌	跌	跌	跌	跌	漲	漲	漲	漲	漲	漲	漲	漲	跌	漲	平	平	漲	跌	跌	漲	跌	漲	漲	漲	漲	漲	跌	跌	跌	跌	漲	漲	跌	跌	平	平	跌	漲	跌	平	跌	漲
2017/11/13	漲	跌	漲	跌	跌	跌	跌	跌	跌	漲	跌	漲	跌	漲	漲	漲	漲	漲	漲	跌	跌	漲	跌	跌	平	跌	漲	漲	跌	跌	跌	漲	跌	跌	漲	跌	跌	跌	跌	跌	跌	跌	漲	跌	漲	跌	平	漲	跌
2017/11/14	跌	跌	跌	跌	跌	跌	跌	跌	跌	跌	跌	跌	跌	跌	跌	跌	跌	跌	跌	跌	跌	漲	漲	漲	漲	漲	漲	跌	漲	跌	跌	跌	平	跌	跌	跌	跌	漲	跌	平	跌	跌	跌	跌	跌	跌	跌	漲	跌
2017/11/15	跌	跌	跌	跌	跌	跌	跌	跌	跌	跌	跌	跌	跌	跌	跌	跌	跌	跌	跌	跌	跌	平	跌	漲	跌	漲	漲	漲	跌	跌	跌	漲	平	跌	漲	漲	跌	漲	漲	跌	漲	漲	漲	漲	漲	漲	跌	跌	平
2017/11/16	漲	漲	漲	跌	漲	跌	漲	漲	漲	漲	漲	漲	漲	跌	跌	跌	漲	跌	漲	漲	漲	漲	漲	平	漲	跌	跌	漲	跌	跌	漲	跌	平	跌	漲	跌	跌	跌	跌	跌	跌	平	跌	跌	跌	平	平	跌	平
2017/11/17	跌	漲	漲	漲	跌	漲	跌	漲	跌	跌	漲	跌	漲	跌	跌	跌	跌	跌	跌	跌	漲	跌	跌	跌	跌	跌	平	跌	跌	跌	漲	平	跌	漲	漲	漲	漲	漲	漲	漲	跌	漲	平	跌	跌	漲	跌	漲	跌
2017/11/20	漲	跌	漲	漲	漲	跌	跌	漲	漲	漲	跌	漲	漲	漲	漲	漲	漲	跌	漲	漲	漲	漲	平	漲	跌	漲	跌	平	漲	漲	跌	漲	漲	漲	漲	漲	漲	漲	跌	跌	漲	漲	漲	漲	漲	漲	漲	跌	漲
2017/11/21	漲	漲	漲	漲	漲	漲	漲	漲	漲	漲	漲	漲	漲	漲	漲	漲	漲	漲	漲	漲	漲	跌	漲	平	漲	漲	漲	漲	跌	跌	跌	漲	平	跌	跌	跌	跌	跌	漲	漲	跌	漲	跌	跌	跌	跌	平	漲	漲
2017/11/22	跌	漲	漲	漲	跌	漲	漲	跌	漲	跌	漲	漲	跌	漲	漲	漲	跌	跌	跌	跌	漲	漲	平	跌	跌	漲	跌	漲	跌	跌	漲	漲	跌	平	漲	漲	漲	平	漲	跌	漲	漲	漲	漲	漲	漲	漲	漲	漲
2017/11/24	漲	漲	漲	漲	漲	跌	漲	漲	跌	漲	跌	漲	漲	漲	漲	漲	跌	跌	漲	漲	漲	漲	漲	漲	漲	漲	漲	漲	漲	漲	漲	跌	漲	平	漲	跌	跌	跌	漲	漲	漲	漲	漲	漲	漲	平	漲	漲	漲
2017/11/27	漲	跌	跌	跌	跌	漲	跌	跌	跌	跌	漲	跌	跌	跌	跌	跌	跌	跌	跌	跌	漲	漲	跌	跌	跌	平	跌	跌	跌	跌	跌	平	漲	跌	漲	漲	跌	平	跌	漲	跌	漲	漲	跌	漲	漲	跌	跌	跌
2017/11/28	漲	跌	跌	漲	漲	跌	漲	跌	漲	漲	跌	漲	漲	漲	漲	漲	漲	漲	跌	漲	跌	跌	跌	跌	漲	漲	漲	跌	平	跌	漲	跌	跌	跌	漲	跌	跌	跌	跌	跌	跌	跌	平	漲	跌	漲	跌	跌	平
2017/11/29	漲	漲	跌	跌	漲	漲	跌	跌	跌	跌	漲	跌	漲	漲	漲	漲	漲	漲	跌	漲	跌	跌	跌	漲	漲	平	跌	漲	跌	跌	漲	漲	漲	跌	跌	跌	跌	漲	平	平	跌	漲	漲	漲	跌	漲	跌	漲	平
2017/11/30	漲	漲	跌	跌	跌	跌	跌	漲	跌	漲	跌	漲	漲	跌	跌	跌	跌	跌	漲	漲	跌	漲	平	平	漲	平	漲	跌	漲	跌	漲	跌	跌	漲	漲	漲	跌	跌	跌	跌	跌	跌	平	漲	漲	漲	跌	平	跌
2017/12/04	漲	跌	漲	跌	漲	跌	漲	跌	漲	跌	跌	跌	跌	跌	跌	跌	跌	漲	跌	漲	漲	跌	漲	漲	跌	跌	跌	跌	漲	平	跌	跌	跌	跌	平	跌	跌	漲	跌	跌	跌	跌	跌	跌	跌	漲	平	跌	跌
2017/12/05	跌	跌	跌	跌	跌	漲	漲	跌	跌	跌	跌	跌	跌	跌	跌	跌	跌	跌	漲	跌	跌	漲	跌	跌	漲	漲	漲	漲	漲	漲	漲	漲	漲	跌	跌	漲	跌	跌	跌	漲	跌	平	平	漲	漲	跌	漲	漲	漲
2017/12/06	跌	跌	跌	跌	跌	跌	跌	跌	漲	跌	跌	漲	跌	跌	漲	跌	漲	跌	漲	跌	跌	平	跌	漲	漲	漲	漲	跌	跌	漲	漲	跌	漲	跌	跌	跌	跌	跌	跌	平	漲	漲	平	跌	平	跌	平	漲	漲
2017/12/07	漲	漲	漲	跌	漲	漲	跌	漲	跌	漲	漲	漲	漲	跌	跌	跌	跌	跌	漲	漲	漲	跌	漲	漲	跌	跌	跌	跌	跌	跌	跌	跌	跌	跌	跌	跌	漲	漲	跌	跌	跌	平	平	跌	跌	跌	跌	跌	跌
2017/12/08	漲	漲	漲	漲	漲	漲	漲	漲	漲	漲	漲	漲	漲	漲	漲	漲	漲	漲	跌	漲	漲	漲	跌	平	平	跌	跌	跌	跌	跌	跌	跌	平	漲	漲	跌	漲	跌	漲	漲	漲	跌	漲	漲	平	跌	平	漲	跌
2017/12/11	漲	漲	漲	漲	跌	跌	漲	漲	漲	漲	漲	漲	跌	漲	漲	漲	漲	漲	漲	跌	漲	跌	跌	漲	平	平	漲	跌	跌	跌	跌	平	跌	平	漲	漲	跌	漲	漲	跌	漲	漲	平	漲	漲	漲	漲	跌	跌
2017/12/12	漲	跌	跌	漲	漲	漲	跌	漲	漲	漲	漲	跌	跌	跌	跌	跌	跌	跌	跌	漲	跌	漲	跌	跌	跌	跌	跌	漲	跌	平	漲	漲	漲	漲	跌	漲	漲	跌	漲	漲	漲	漲	平	漲	漲	漲	跌	漲	漲
2017/12/13	漲	跌	漲	漲	跌	漲	漲	漲	跌	跌	漲	漲	漲	漲	漲	漲	漲	漲	跌	跌	跌	跌	漲	漲	漲	平	漲	跌	跌	平	跌	跌	跌	跌	跌	平	跌	漲	漲	跌	跌	跌	平	跌	跌	跌	漲	平	漲
2017/12/14	跌	跌	跌	跌	跌	漲	跌	跌	跌	跌	跌	跌	跌	跌	跌	跌	跌	跌	跌	跌	漲	漲	漲	漲	漲	漲	平	漲	平	跌	漲	跌	漲	跌	漲	跌	跌	跌	漲	跌	漲	漲	平	跌	跌	漲	漲	漲	漲
2017/12/15	漲	跌	跌	跌	漲	跌	漲	漲	漲	漲	跌	漲	漲	跌	跌	跌	跌	跌	漲	跌	漲	平	漲	漲	漲	漲	漲	漲	跌	漲	漲	漲	平	漲	漲	漲	漲	漲	漲	漲	漲	平	漲	跌	漲	漲	平	漲	漲
2017/12/18	漲	漲	漲	跌	漲	跌	跌	漲	漲	漲	漲	漲	漲	漲	漲	漲	跌	跌	漲	漲	漲	跌	跌	跌	跌	跌	漲	跌	平	漲	平	跌	跌	跌	漲	跌	跌	漲	跌	跌	漲	平	漲	跌	漲	漲	跌	跌	跌
2017/12/19	跌	跌	漲	跌	跌	跌	跌	漲	漲	跌	漲	跌	跌	漲	漲	漲	漲	漲	跌	跌	漲	漲	跌	跌	漲	漲	漲	跌	平	漲	漲	跌	平	漲	漲	跌	平	跌	跌	漲	漲	跌	跌	漲	漲	漲	平	跌	平
2017/12/20	跌	漲	跌	跌	跌	漲	跌	漲	跌	跌	漲	跌	漲	跌	跌	跌	跌	跌	漲	跌	跌	漲	平	跌	漲	漲	漲	跌	跌	跌	跌	漲	漲	跌	跌	跌	跌	漲	跌	漲	漲	跌	平	漲	漲	漲	漲	跌	漲
2017/12/21	漲	跌	漲	跌	漲	漲	跌	漲	漲	漲	跌	漲	漲	漲	漲	漲	漲	漲	跌	跌	跌	漲	漲	漲	平	漲	跌	漲	漲	漲	漲	漲	漲	漲	漲	跌	漲	平	漲	漲	漲	平	漲	跌	漲	漲	跌	漲	跌
2017/12/22	跌	漲	漲	漲	跌	漲	漲	跌	跌	跌	漲	跌	跌	跌	漲	跌	跌	跌	跌	漲	漲	平	跌	跌	漲	漲	跌	跌	漲	跌	跌	跌	漲	跌	跌	漲	跌	平	跌	漲	跌	跌	跌	跌	漲	跌	平	漲	漲
2017/12/27	漲	漲	漲	漲	跌	漲	漲	漲	漲	漲	漲	漲	跌	跌	漲	跌	跌	跌	漲	漲	跌	漲	漲	漲	漲	漲	跌	漲	漲	漲	漲	跌	漲	漲	漲	漲	平	漲	漲	跌	跌	漲	漲	漲	漲	漲	漲	漲	漲
2017/12/28	漲	跌	漲	漲	跌	漲	漲	跌	漲	漲	漲	漲	漲	漲	漲	漲	漲	漲	漲	跌	跌	跌	平	漲	漲	漲	漲	漲	漲	漲	漲	漲	漲	漲	漲	跌	漲	漲	漲	漲	跌	平	漲	漲	漲	平	漲	漲	漲
2018/01/04	漲	漲	漲	漲	漲	漲	跌	漲	漲	漲	漲	漲	漲	漲	漲	漲	漲	漲	漲	漲	漲	平	漲	漲	跌	跌	跌	漲	漲	漲	漲	漲	漲	漲	漲	漲	漲	漲	漲	平	漲	漲	跌	漲	漲	漲	漲	漲	平
2018/01/05	漲	漲	漲	跌	漲	漲	漲	跌	漲	漲	漲	漲	漲	漲	跌	漲	漲	漲	漲	漲	漲	跌	漲	平	平	跌	漲	跌	跌	跌	跌	跌	平	跌	漲	漲	平	跌	漲	跌	漲	漲	平	漲	漲	漲	漲	漲	漲
2018/01/09	漲	漲	漲	漲	漲	跌	跌	漲	漲	漲	漲	漲	跌	漲	跌	漲	漲	漲	跌	漲	漲	漲	漲	跌	跌	平	跌	漲	漲	跌	漲	漲	漲	漲	漲	漲	漲	漲	跌	漲	漲	平	漲	跌	平	跌	漲	平	漲
2018/01/10	跌	跌	漲	跌	跌	跌	跌	跌	漲	跌	跌	跌	跌	漲	跌	漲	跌	漲	跌	跌	跌	漲	漲	跌	漲	漲	漲	漲	平	跌	跌	漲	跌	平	跌	平	漲	跌	跌	跌	跌	跌	漲	漲	漲	跌	平	跌	平
2018/01/11	漲	跌	漲	跌	跌	跌	跌	漲	漲	漲	跌	漲	漲	漲	跌	漲	漲	跌	漲	跌	漲	漲	漲	平	跌	漲	跌	漲	漲	漲	漲	跌	跌	跌	跌	跌	跌	漲	漲	漲	跌	漲	跌	漲	跌	跌	漲	漲	平
2018/01/12	漲	跌	漲	漲	漲	漲	漲	漲	漲	漲	漲	漲	漲	漲	漲	漲	跌	跌	漲	漲	漲	跌	跌	漲	平	跌	漲	跌	平	跌	跌	跌	跌	漲	漲	跌	漲	漲	漲	平	漲	平	平	跌	漲	跌	平	跌	跌
2018/01/16	跌	漲	漲	漲	漲	跌	漲	跌	跌	跌	跌	跌	跌	漲	漲	漲	漲	漲	漲	漲	跌	漲	漲	漲	漲	跌	跌	漲	漲	漲	漲	漲	平	漲	跌	漲	漲	漲	漲	平	漲	漲	平	漲	漲	跌	平	漲	漲
2018/01/17	漲	跌	漲	跌	跌	漲	跌	漲	跌	漲	跌	漲	漲	漲	漲	漲	跌	跌	漲	跌	漲	漲	漲	跌	平	跌	跌	跌	漲	漲	漲	平	漲	漲	漲	漲	漲	漲	漲	漲	漲	漲	平	跌	漲	跌	漲	漲	漲
2018/01/18	跌	跌	漲	跌	漲	跌	漲	跌	跌	跌	跌	跌	跌	漲	漲	漲	漲	漲	漲	漲	漲	漲	漲	跌	平	平	跌	跌	跌	漲	平	平	跌	平	跌	漲	漲	漲	漲	平	跌	漲	平	跌	跌	漲	漲	漲	漲
2018/01/19	漲	漲	漲	漲	漲	漲	漲	漲	漲	漲	跌	漲	漲	漲	漲	漲	跌	跌	漲	漲	漲	跌	跌	漲	跌	跌	漲	漲	平	跌	漲	平	漲	漲	漲	漲	跌	漲	漲	漲	漲	跌	跌	漲	漲	漲	跌	漲	平
2018/01/22	漲	漲	漲	漲	漲	漲	跌	跌	跌	漲	跌	漲	漲	漲	跌	漲	漲	漲	漲	漲	漲	漲	跌	漲	跌	跌	跌	跌	跌	跌	跌	跌	漲	漲	漲	漲	漲	漲	漲	跌	跌	漲	漲	跌	漲	平	漲	漲	跌
2018/01/23	跌	漲	漲	漲	漲	漲	漲	漲	漲	漲	漲	漲	漲	漲	跌	漲	漲	跌	漲	跌	漲	跌	跌	漲	漲	跌	漲	跌	跌	跌	跌	跌	漲	跌	漲	漲	跌	漲	平	平	跌	漲	跌	平	漲	漲	跌	跌	跌
2018/01/24	漲	跌	漲	漲	跌	跌	漲	跌	跌	跌	漲	跌	跌	漲	漲	漲	漲	漲	跌	跌	漲	跌	跌	跌	跌	漲	平	漲	跌	跌	漲	漲	跌	漲	跌	漲	跌	跌	跌	平	跌	跌	漲	跌	跌	跌	漲	跌	平
2018/01/25	漲	跌	跌	跌	跌	漲	漲	跌	跌	漲	跌	跌	漲	跌	漲	跌	跌	跌	跌	跌	跌	平	跌	跌	跌	跌	跌	跌	平	跌	漲	跌	漲	跌	漲	跌	漲	跌	平	跌	漲	漲	跌	跌	跌	跌	跌	跌	跌
2018/01/29	跌	跌	跌	漲	跌	漲	漲	跌	漲	跌	漲	跌	跌	跌	跌	跌	跌	跌	跌	跌	漲	漲	漲	漲	漲	漲	漲	跌	漲	漲	漲	漲	跌	跌	跌	平	漲	漲	漲	漲	跌	漲	平	跌	跌	跌	漲	跌	漲
2018/01/30	跌	跌	跌	跌	跌	跌	跌	跌	跌	跌	跌	跌	跌	跌	漲	跌	跌	跌	跌	跌	跌	跌	跌	漲	漲	漲	漲	跌	漲	漲	漲	跌	跌	跌	漲	漲	跌	漲	漲	跌	跌	跌	漲	平	漲	漲	漲	漲	漲
2018/02/02	跌	跌	跌	跌	跌	漲	跌	跌	跌	跌	漲	跌	跌	漲	漲	漲	漲	漲	跌	跌	跌	跌	跌	漲	跌	跌	跌	跌	跌	跌	跌	跌	跌	跌	跌	跌	跌	平	跌	跌	跌	跌	跌	跌	跌	跌	跌	跌	跌
2018/02/05	跌	跌	跌	跌	跌	跌	跌	跌	跌	跌	跌	跌	跌	漲	跌	漲	跌	跌	跌	跌	跌	平	跌	跌	跌	跌	跌	漲	跌	漲	漲	漲	平	漲	漲	平	跌	跌	平	跌	跌	平	平	跌	漲	跌	漲	漲	平
2018/02/06	漲	跌	跌	跌	跌	跌	跌	漲	跌	漲	跌	漲	漲	跌	跌	跌	跌	跌	漲	跌	跌	跌	跌	跌	漲	跌	漲	跌	跌	跌	跌	跌	跌	跌	跌	跌	跌	跌	跌	漲	跌	跌	跌	跌	跌	漲	跌	跌	跌
2018/02/07	跌	漲	跌	跌	漲	漲	跌	跌	漲	跌	漲	跌	漲	跌	跌	跌	跌	跌	跌	漲	跌	跌	跌	跌	跌	跌	跌	跌	跌	跌	跌	跌	跌	跌	跌	跌	跌	跌	跌	跌	跌	跌	跌	跌	跌	跌	跌	跌	跌
2018/02/08	跌	漲	漲	漲	跌	漲	漲	跌	跌	跌	漲	跌	跌	跌	跌	跌	漲	漲	跌	跌	漲	漲	漲	漲	漲	漲	漲	漲	平	跌	漲	漲	跌	漲	漲	漲	漲	跌	跌	跌	漲	漲	漲	跌	漲	漲	漲	漲	漲
2018/02/09	漲	跌	跌	跌	跌	跌	跌	跌	跌	漲	跌	漲	漲	跌	跌	跌	跌	跌	漲	跌	跌	漲	漲	跌	跌	平	漲	漲	漲	跌	跌	跌	平	跌	跌	跌	跌	漲	漲	漲	跌	漲	漲	漲	跌	跌	平	跌	跌
2018/02/22	漲	跌	跌	跌	跌	跌	跌	跌	跌	漲	漲	跌	跌	漲	漲	漲	漲	漲	跌	漲	跌	跌	跌	跌	跌	跌	跌	跌	平	跌	跌	跌	跌	跌	跌	跌	跌	跌	跌	跌	漲	跌	跌	跌	跌	跌	跌	漲	跌
2018/02/23	漲	漲	漲	漲	漲	漲	漲	漲	跌	漲	漲	漲	漲	漲	漲	漲	漲	跌	漲	漲	漲	跌	跌	跌	跌	跌	跌	跌	跌	跌	跌	跌	平	跌	漲	跌	跌	漲	漲	漲	跌	跌	跌	跌	漲	跌	平	跌	平
2018/02/26	漲	漲	漲	漲	漲	跌	漲	漲	漲	漲	漲	漲	漲	漲	漲	漲	漲	漲	漲	漲	漲	漲	漲	平	漲	漲	漲	漲	漲	漲	漲	漲	漲	漲	跌	漲	漲	漲	跌	漲	漲	平	漲	跌	漲	跌	漲	漲	漲
2018/02/27	跌	漲	跌	跌	跌	漲	跌	跌	跌	跌	漲	跌	跌	跌	跌	跌	跌	跌	跌	跌	跌	跌	跌	漲	跌	漲	平	漲	跌	漲	漲	跌	漲	跌	平	漲	漲	跌	漲	跌	漲	跌	漲	跌	漲	漲	漲	漲	漲
2018/03/05	漲	跌	跌	跌	漲	跌	跌	漲	漲	漲	跌	漲	漲	漲	跌	漲	漲	跌	漲	漲	跌	漲	漲	漲	平	漲	跌	平	跌	跌	跌	漲	跌	跌	漲	跌	跌	漲	跌	漲	跌	跌	跌	漲	跌	跌	跌	跌	漲
2018/03/06	漲	漲	漲	漲	漲	漲	漲	漲	漲	漲	漲	漲	漲	漲	漲	漲	漲	漲	漲	漲	跌	跌	平	跌	漲	跌	平	平	跌	跌	平	跌	漲	跌	漲	漲	跌	跌	平	跌	平	平	平	跌	漲	漲	跌	跌	跌
2018/03/07	跌	跌	跌	跌	漲	跌	跌	跌	漲	跌	跌	漲	漲	跌	跌	跌	跌	跌	漲	漲	跌	漲	平	跌	漲	漲	漲	漲	漲	漲	漲	漲	漲	漲	漲	漲	漲	跌	漲	漲	漲	漲	漲	漲	漲	漲	漲	漲	漲
2018/03/08	漲	漲	漲	漲	漲	漲	漲	漲	漲	漲	漲	漲	跌	漲	漲	漲	漲	漲	漲	漲	漲	跌	跌	漲	平	漲	跌	平	跌	跌	跌	跌	跌	漲	漲	跌	平	漲	跌	漲	漲	跌	平	跌	跌	跌	平	漲	平
2018/03/09	漲	漲	漲	漲	跌	漲	漲	漲	漲	漲	漲	漲	漲	漲	漲	漲	漲	漲	漲	漲	跌	平	跌	跌	平	跌	平	漲	平	漲	漲	漲	平	漲	漲	漲	漲	漲	漲	跌	漲	漲	平	漲	跌	漲	平	漲	漲
2018/03/12	跌	漲	漲	漲	漲	漲	漲	漲	跌	跌	漲	漲	漲	漲	漲	漲	漲	漲	漲	漲	漲	漲	漲	跌	平	漲	平	跌	漲	漲	跌	跌	跌	漲	漲	漲	漲	跌	漲	漲	漲	跌	平	漲	漲	跌	漲	跌	漲
2018/03/13	跌	漲	漲	漲	跌	漲	漲	漲	跌	跌	跌	跌	跌	跌	跌	跌	跌	跌	跌	跌	跌	漲	漲	漲	漲	漲	漲	漲	漲	漲	跌	漲	平	漲	漲	漲	漲	漲	漲	漲	跌	跌	跌	漲	漲	漲	漲	漲	漲
2018/03/14	跌	跌	跌	跌	漲	跌	跌	漲	跌	跌	跌	跌	跌	跌	跌	跌	跌	跌	漲	跌	跌	漲	跌	漲	跌	漲	跌	漲	漲	跌	跌	平	漲	漲	漲	漲	漲	漲	漲	漲	漲	漲	平	漲	跌	漲	漲	跌	漲
2018/03/15	漲	漲	漲	跌	漲	跌	漲	漲	漲	跌	跌	跌	跌	跌	跌	跌	跌	跌	跌	漲	跌	平	漲	跌	跌	跌	漲	跌	平	漲	跌	跌	跌	跌	跌	跌	跌	跌	漲	跌	跌	跌	平	跌	跌	漲	平	漲	平
2018/03/16	漲	跌	跌	跌	漲	漲	漲	漲	漲	漲	漲	漲	漲	跌	跌	跌	跌	跌	漲	漲	跌	漲	跌	跌	平	跌	跌	平	跌	跌	漲	平	平	漲	漲	跌	跌	漲	跌	跌	漲	漲	平	漲	漲	漲	平	跌	跌
2018/03/19	跌	跌	漲	跌	跌	漲	跌	跌	跌	跌	漲	跌	跌	漲	跌	漲	漲	跌	跌	跌	跌	平	跌	漲	平	漲	漲	漲	跌	跌	跌	漲	跌	跌	漲	平	跌	漲	跌	跌	漲	漲	漲	跌	漲	跌	平	漲	漲
2018/03/20	漲	跌	漲	漲	漲	漲	漲	漲	漲	漲	跌	漲	跌	漲	漲	漲	漲	跌	漲	漲	漲	跌	漲	跌	漲	漲	跌	跌	漲	跌	漲	漲	跌	漲	漲	平	漲	漲	漲	跌	漲	漲	平	漲	平	漲	漲	跌	平
2018/03/22	跌	漲	跌	跌	跌	漲	漲	跌	跌	跌	跌	跌	跌	跌	漲	跌	跌	跌	跌	跌	跌	跌	跌	跌	漲	漲	漲	跌	跌	漲	跌	跌	跌	跌	漲	跌	跌	跌	跌	跌	跌	漲	跌	漲	漲	跌	跌	跌	跌
2018/03/23	跌	跌	跌	跌	跌	跌	跌	跌	跌	跌	跌	跌	跌	跌	跌	跌	跌	跌	跌	跌	跌	漲	漲	跌	跌	漲	平	漲	漲	漲	漲	漲	跌	漲	漲	跌	跌	跌	漲	跌	跌	跌	漲	平	跌	漲	漲	漲	平
2018/03/26	漲	漲	漲	跌	跌	跌	漲	漲	跌	漲	跌	漲	漲	跌	漲	跌	漲	漲	漲	跌	漲	跌	跌	跌	漲	跌	跌	跌	跌	跌	跌	跌	跌	跌	跌	跌	跌	跌	跌	跌	跌	跌	跌	跌	跌	跌	跌	跌	跌
2018/03/27	跌	漲	漲	漲	漲	漲	漲	跌	漲	跌	漲	跌	跌	漲	漲	漲	漲	漲	跌	漲	漲	跌	跌	平	跌	漲	跌	平	跌	跌	跌	跌	跌	跌	跌	跌	跌	漲	漲	平	跌	漲	漲	漲	跌	跌	跌	漲	平
2018/03/28	跌	跌	跌	跌	跌	跌	跌	跌	漲	跌	跌	跌	跌	跌	跌	跌	跌	跌	跌	漲	跌	漲	漲	漲	漲	漲	漲	漲	漲	跌	漲	漲	漲	漲	漲	漲	漲	漲	跌	漲	漲	平	漲	跌	漲	漲	漲	漲	漲
2018/04/03	漲	跌	漲	跌	跌	跌	跌	跌	跌	漲	跌	漲	漲	跌	跌	跌	跌	跌	漲	跌	漲	跌	跌	跌	跌	跌	跌	平	跌	跌	跌	跌	跌	跌	跌	跌	平	平	跌	跌	跌	跌	漲	跌	跌	跌	漲	跌	跌
2018/04/09	漲	漲	漲	漲	漲	漲	漲	漲	漲	漲	漲	漲	漲	漲	跌	漲	漲	跌	漲	漲	漲	漲	跌	跌	跌	跌	平	漲	跌	跌	跌	跌	跌	跌	漲	跌	跌	跌	跌	跌	跌	跌	跌	跌	跌	跌	跌	漲	跌
2018/04/10	漲	漲	漲	漲	漲	漲	漲	漲	漲	漲	漲	漲	漲	漲	漲	漲	漲	漲	漲	漲	漲	漲	漲	漲	漲	漲	漲	漲	漲	漲	漲	跌	跌	漲	漲	漲	跌	漲	跌	漲	跌	跌	漲	跌	漲	漲	漲	跌	漲
2018/04/11	跌	跌	漲	漲	跌	漲	跌	跌	跌	跌	跌	跌	漲	漲	漲	漲	漲	漲	漲	跌	漲	漲	平	漲	漲	漲	漲	漲	跌	跌	漲	漲	平	跌	漲	漲	跌	跌	跌	跌	漲	跌	漲	跌	漲	漲	漲	漲	漲
2018/04/12	漲	跌	跌	跌	漲	漲	跌	漲	漲	漲	跌	漲	漲	跌	跌	跌	跌	跌	漲	漲	漲	漲	跌	漲	平	漲	跌	跌	跌	漲	平	漲	跌	漲	跌	漲	漲	平	跌	平	跌	平	跌	漲	跌	跌	平	漲	跌
2018/04/13	跌	漲	跌	漲	漲	跌	漲	漲	漲	跌	漲	跌	跌	跌	漲	跌	跌	漲	跌	漲	漲	跌	跌	漲	漲	漲	跌	跌	平	跌	漲	漲	跌	跌	漲	跌	跌	漲	跌	漲	漲	漲	平	跌	漲	跌	平	漲	漲
2018/04/16	漲	漲	跌	跌	跌	漲	漲	漲	跌	漲	漲	漲	漲	跌	跌	跌	跌	跌	漲	跌	漲	漲	漲	跌	平	跌	跌	跌	跌	跌	漲	跌	跌	漲	漲	跌	平	漲	跌	平	漲	跌	跌	漲	跌	漲	跌	跌	平
2018/04/17	漲	漲	跌	漲	漲	漲	跌	漲	漲	漲	漲	漲	漲	跌	跌	跌	跌	跌	漲	漲	漲	漲	漲	漲	漲	跌	跌	平	平	漲	漲	跌	漲	漲	漲	跌	漲	跌	跌	跌	跌	跌	跌	漲	漲	漲	平	漲	跌
2018/04/18	跌	漲	漲	漲	漲	跌	漲	漲	漲	漲	漲	漲	漲	漲	跌	漲	漲	跌	跌	漲	跌	跌	跌	跌	跌	跌	跌	跌	跌	跌	跌	平	跌	跌	跌	跌	跌	跌	跌	跌	跌	跌	漲	跌	跌	漲	平	跌	平
2018/04/19	跌	漲	漲	漲	跌	漲	漲	跌	漲	跌	漲	跌	跌	漲	漲	漲	漲	漲	跌	漲	漲	漲	漲	漲	平	漲	漲	漲	漲	跌	跌	漲	平	跌	漲	平	跌	漲	跌	平	漲	漲	漲	漲	漲	漲	平	跌	平
2018/04/20	跌	跌	跌	跌	跌	跌	跌	漲	漲	跌	跌	跌	跌	跌	跌	跌	跌	跌	跌	漲	跌	漲	漲	漲	跌	漲	漲	漲	漲	漲	跌	漲	平	漲	跌	漲	漲	漲	漲	漲	漲	漲	跌	跌	漲	漲	漲	漲	漲
2018/04/23	跌	跌	跌	漲	漲	跌	跌	漲	漲	漲	漲	跌	跌	跌	跌	跌	跌	跌	跌	漲	漲	跌	漲	跌	漲	跌	跌	跌	跌	跌	漲	跌	跌	跌	跌	跌	跌	跌	跌	跌	跌	跌	跌	跌	跌	跌	平	跌	跌
2018/04/24	跌	漲	漲	漲	跌	跌	跌	跌	漲	跌	漲	跌	跌	漲	漲	漲	漲	漲	跌	漲	漲	漲	漲	跌	跌	跌	跌	漲	跌	跌	跌	跌	跌	跌	漲	跌	跌	跌	漲	漲	漲	跌	跌	跌	跌	漲	平	平	漲
2018/04/26	漲	漲	跌	漲	漲	漲	漲	漲	漲	漲	跌	漲	漲	跌	跌	跌	跌	跌	漲	漲	漲	漲	跌	平	跌	跌	跌	跌	跌	漲	跌	跌	跌	跌	跌	漲	跌	漲	漲	平	跌	跌	跌	跌	跌	跌	跌	漲	跌
2018/04/27	跌	漲	漲	漲	漲	漲	漲	漲	漲	漲	漲	漲	跌	漲	漲	漲	漲	跌	跌	漲	漲	漲	漲	漲	漲	漲	漲	跌	跌	跌	跌	漲	跌	漲	漲	跌	跌	跌	跌	跌	漲	跌	漲	跌	平	漲	平	漲	漲
2018/05/02	跌	跌	跌	漲	漲	跌	跌	漲	漲	跌	漲	跌	漲	跌	跌	跌	跌	跌	跌	漲	漲	跌	漲	跌	漲	跌	平	漲	漲	漲	漲	平	平	漲	平	漲	跌	跌	跌	跌	漲	漲	漲	漲	跌	漲	漲	漲	平
2018/05/08	漲	漲	漲	漲	跌	漲	跌	漲	跌	跌	漲	漲	漲	漲	漲	漲	漲	漲	漲	跌	漲	平	漲	跌	漲	漲	漲	漲	漲	跌	跌	漲	平	跌	漲	跌	漲	漲	跌	跌	跌	跌	跌	跌	漲	漲	平	跌	漲
2018/05/14	漲	漲	漲	跌	跌	漲	跌	漲	跌	漲	漲	漲	跌	漲	跌	漲	跌	漲	漲	跌	漲	漲	漲	跌	平	漲	漲	漲	漲	跌	漲	漲	漲	漲	跌	漲	跌	漲	跌	跌	漲	漲	平	漲	漲	跌	漲	漲	漲
2018/05/15	跌	跌	跌	跌	跌	跌	跌	漲	漲	跌	跌	跌	平	漲	跌	漲	漲	漲	跌	漲	跌	漲	漲	漲	漲	漲	平	跌	跌	跌	跌	漲	漲	漲	漲	平	漲	平	跌	平	跌	漲	平	漲	漲	漲	平	跌	漲
2018/05/16	漲	跌	跌	跌	漲	漲	漲	漲	漲	漲	漲	漲	漲	跌	跌	跌	跌	漲	漲	漲	跌	漲	跌	平	跌	跌	跌	跌	跌	跌	跌	漲	跌	跌	漲	跌	跌	跌	漲	跌	漲	漲	跌	跌	跌	漲	漲	跌	漲
2018/05/17	跌	漲	跌	漲	漲	跌	跌	漲	漲	跌	跌	跌	漲	跌	跌	跌	跌	跌	跌	漲	跌	漲	平	漲	漲	漲	漲	漲	漲	跌	漲	跌	漲	跌	跌	平	跌	漲	漲	漲	漲	漲	跌	平	跌	平	漲	漲	跌
2018/05/18	漲	漲	漲	跌	跌	漲	漲	漲	跌	跌	跌	跌	漲	漲	漲	漲	漲	漲	跌	跌	跌	跌	漲	跌	漲	漲	漲	跌	跌	漲	跌	跌	跌	跌	跌	跌	跌	跌	漲	跌	跌	平	漲	跌	跌	跌	跌	平	平
2018/05/23	漲	跌	跌	跌	跌	跌	漲	跌	跌	漲	跌	漲	漲	跌	跌	跌	跌	跌	漲	跌	跌	跌	漲	漲	漲	漲	平	漲	漲	平	跌	平	漲	跌	漲	跌	跌	漲	跌	跌	跌	跌	漲	漲	漲	平	漲	漲	跌
2018/05/24	跌	跌	漲	漲	跌	跌	跌	跌	跌	跌	漲	跌	漲	跌	跌	跌	跌	漲	漲	跌	漲	跌	跌	漲	漲	平	平	漲	跌	平	跌	平	跌	跌	跌	跌	跌	漲	跌	跌	漲	平	平	跌	跌	跌	漲	漲	跌
2018/05/25	跌	漲	跌	跌	漲	漲	跌	跌	漲	跌	跌	漲	跌	跌	跌	跌	跌	跌	漲	跌	漲	漲	漲	漲	漲	漲	漲	漲	漲	跌	漲	平	平	漲	漲	漲	漲	漲	漲	漲	漲	跌	平	漲	平	漲	平	漲	平
2018/05/30	漲	跌	跌	跌	漲	跌	跌	漲	漲	漲	跌	漲	漲	跌	跌	跌	跌	跌	漲	跌	跌	跌	跌	漲	跌	跌	跌	跌	漲	跌	漲	漲	漲	漲	漲	跌	漲	跌	跌	平	跌	跌	漲	漲	漲	漲	平	跌	平
2018/05/31	跌	漲	漲	跌	跌	漲	漲	漲	跌	跌	漲	跌	跌	漲	跌	漲	漲	跌	跌	跌	漲	漲	跌	跌	跌	跌	跌	跌	跌	跌	跌	跌	跌	跌	跌	跌	跌	跌	跌	跌	跌	跌	跌	跌	漲	漲	跌	跌	跌
2018/06/01	漲	跌	漲	跌	漲	漲	漲	跌	漲	漲	跌	漲	漲	跌	跌	跌	跌	漲	漲	漲	跌	跌	漲	漲	跌	跌	跌	漲	漲	漲	漲	漲	跌	跌	跌	漲	跌	跌	跌	漲	漲	漲	漲	漲	漲	漲	跌	跌	漲
2018/06/04	漲	漲	漲	漲	漲	跌	漲	漲	漲	漲	漲	漲	漲	漲	漲	漲	漲	漲	漲	漲	跌	漲	漲	漲	漲	漲	平	漲	漲	跌	跌	跌	漲	漲	漲	平	漲	漲	漲	漲	跌	漲	漲	漲	漲	跌	漲	漲	跌
2018/06/05	跌	漲	漲	漲	漲	跌	漲	漲	跌	漲	跌	漲	漲	漲	漲	漲	漲	漲	漲	跌	跌	漲	漲	漲	漲	漲	漲	漲	漲	漲	平	漲	平	漲	漲	漲	漲	漲	漲	漲	漲	漲	平	漲	漲	平	漲	漲	平
2018/06/07	漲	漲	漲	漲	跌	漲	漲	漲	跌	跌	漲	跌	跌	跌	跌	跌	跌	漲	跌	跌	漲	跌	跌	跌	跌	漲	跌	漲	漲	漲	漲	平	跌	漲	跌	平	漲	跌	跌	漲	漲	跌	平	跌	漲	跌	漲	漲	漲
2018/06/08	漲	跌	跌	跌	跌	跌	跌	漲	跌	漲	跌	漲	漲	跌	跌	跌	跌	跌	跌	漲	跌	跌	漲	跌	漲	漲	漲	跌	漲	漲	漲	漲	漲	漲	漲	平	漲	平	跌	平	漲	漲	跌	平	跌	漲	漲	跌	漲
2018/06/12	跌	漲	漲	跌	跌	跌	跌	漲	跌	漲	漲	漲	漲	漲	漲	漲	漲	漲	漲	跌	漲	漲	跌	跌	跌	跌	跌	跌	平	跌	跌	跌	平	跌	跌	跌	跌	漲	跌	漲	跌	跌	平	跌	跌	跌	跌	平	跌
2018/06/14	跌	跌	跌	跌	漲	跌	跌	漲	漲	漲	跌	漲	漲	跌	跌	跌	跌	跌	漲	漲	跌	跌	跌	漲	跌	漲	平	漲	漲	漲	漲	漲	跌	漲	跌	漲	跌	平	跌	跌	跌	漲	平	跌	跌	跌	漲	跌	平
2018/06/19	跌	跌	跌	跌	跌	跌	跌	跌	跌	跌	跌	跌	漲	跌	跌	跌	跌	跌	跌	跌	跌	跌	跌	跌	跌	跌	跌	跌	跌	跌	跌	跌	跌	跌	跌	跌	跌	平	跌	跌	跌	平	跌	跌	跌	跌	跌	跌	跌
2018/06/20	跌	漲	漲	漲	漲	跌	漲	漲	漲	漲	漲	漲	漲	漲	漲	漲	漲	漲	漲	跌	漲	跌	跌	漲	跌	跌	跌	跌	跌	跌	跌	跌	跌	跌	跌	跌	跌	跌	跌	跌	跌	跌	跌	跌	跌	跌	跌	跌	跌
2018/06/21	跌	漲	跌	跌	跌	跌	跌	跌	跌	跌	漲	跌	跌	跌	跌	跌	跌	跌	跌	跌	跌	漲	漲	漲	漲	漲	漲	漲	漲	漲	跌	跌	漲	平	跌	漲	跌	漲	漲	漲	跌	漲	漲	跌	跌	跌	漲	漲	漲
2018/06/22	漲	跌	漲	跌	漲	漲	漲	漲	漲	漲	跌	跌	跌	漲	漲	漲	漲	漲	跌	漲	漲	平	漲	漲	漲	跌	漲	跌	跌	跌	跌	跌	跌	跌	跌	漲	跌	跌	平	跌	漲	跌	跌	漲	跌	跌	跌	跌	跌
2018/06/25	跌	跌	跌	跌	跌	跌	漲	跌	跌	跌	跌	跌	跌	跌	跌	跌	跌	跌	跌	跌	跌	跌	漲	跌	漲	漲	漲	漲	漲	跌	跌	漲	平	跌	跌	漲	跌	跌	漲	跌	平	跌	漲	跌	跌	跌	漲	跌	跌
2018/06/26	漲	漲	跌	漲	跌	跌	跌	漲	漲	漲	跌	漲	漲	跌	跌	跌	漲	跌	漲	跌	漲	漲	跌	平	漲	漲	漲	漲	跌	跌	跌	平	跌	跌	漲	跌	跌	跌	跌	跌	跌	跌	跌	跌	跌	漲	平	漲	漲
2018/06/27	跌	跌	跌	跌	漲	跌	跌	跌	漲	跌	跌	跌	跌	跌	跌	跌	跌	跌	跌	漲	跌	跌	漲	漲	平	漲	平	跌	平	跌	跌	跌	跌	跌	漲	跌	跌	漲	跌	跌	跌	跌	平	跌	漲	漲	跌	跌	跌
2018/06/28	漲	跌	漲	漲	跌	跌	跌	跌	跌	漲	漲	漲	漲	跌	跌	跌	跌	跌	漲	跌	跌	跌	漲	漲	平	漲	平	平	跌	平	平	平	跌	跌	跌	跌	平	漲	跌	跌	漲	漲	平	平	跌	漲	跌	漲	跌
2018/06/29	漲	漲	漲	漲	漲	漲	漲	漲	漲	漲	跌	漲	跌	漲	漲	漲	漲	漲	漲	漲	漲	跌	跌	跌	跌	跌	跌	跌	平	漲	跌	跌	跌	跌	漲	跌	跌	跌	跌	跌	跌	跌	漲	漲	漲	漲	平	跌	平
2018/07/03	跌	跌	跌	跌	漲	跌	漲	跌	漲	跌	漲	跌	漲	漲	漲	漲	漲	漲	跌	漲	漲	跌	漲	漲	漲	漲	漲	漲	漲	漲	跌	平	漲	漲	漲	漲	漲	漲	漲	漲	漲	漲	平	漲	漲	漲	漲	漲	漲
2018/07/05	漲	跌	跌	漲	漲	漲	跌	跌	漲	漲	漲	漲	漲	跌	跌	跌	跌	跌	漲	漲	跌	漲	漲	跌	漲	漲	漲	漲	平	跌	跌	跌	跌	跌	跌	漲	跌	漲	跌	跌	漲	跌	漲	跌	跌	跌	跌	跌	跌
2018/07/06	漲	漲	漲	跌	漲	跌	漲	漲	漲	漲	漲	漲	漲	漲	跌	漲	漲	跌	漲	漲	漲	漲	跌	跌	跌	平	跌	漲	跌	跌	跌	平	跌	跌	跌	跌	跌	漲	漲	跌	跌	平	漲	跌	平	跌	跌	跌	平
2018/07/09	漲	漲	漲	漲	漲	漲	漲	漲	漲	漲	漲	漲	漲	漲	漲	漲	漲	漲	漲	漲	漲	跌	漲	漲	跌	跌	跌	漲	漲	跌	跌	跌	漲	跌	漲	漲	跌	跌	跌	平	漲	漲	平	漲	跌	跌	平	平	跌
2018/07/10	漲	漲	跌	漲	漲	漲	漲	漲	漲	漲	跌	漲	跌	漲	漲	漲	漲	跌	漲	漲	漲	漲	漲	漲	漲	漲	漲	漲	漲	漲	漲	漲	漲	漲	漲	漲	漲	漲	漲	漲	漲	漲	平	跌	漲	跌	漲	漲	漲
2018/07/11	跌	跌	跌	跌	跌	漲	跌	跌	跌	跌	跌	跌	跌	跌	跌	跌	跌	跌	跌	跌	漲	漲	漲	漲	漲	漲	跌	跌	漲	漲	漲	漲	漲	跌	漲	漲	漲	漲	漲	漲	漲	跌	漲	漲	漲	漲	漲	漲	漲
2018/07/12	漲	漲	漲	漲	漲	漲	漲	漲	漲	漲	漲	漲	漲	漲	漲	漲	漲	漲	漲	漲	漲	跌	跌	漲	跌	漲	跌	跌	漲	漲	平	跌	平	漲	跌	跌	漲	跌	跌	跌	跌	平	跌	跌	跌	跌	跌	跌	跌
2018/07/13	漲	漲	漲	漲	漲	漲	漲	跌	漲	漲	漲	漲	跌	跌	漲	跌	漲	漲	跌	漲	跌	漲	漲	跌	平	漲	平	漲	漲	漲	跌	漲	跌	跌	漲	漲	漲	漲	跌	漲	漲	漲	跌	漲	漲	漲	漲	漲	漲
2018/07/17	漲	漲	跌	漲	漲	漲	跌	漲	漲	漲	跌	漲	漲	跌	跌	跌	跌	跌	漲	漲	漲	漲	漲	跌	漲	漲	漲	漲	漲	漲	漲	跌	漲	漲	跌	漲	漲	平	漲	平	漲	漲	平	漲	漲	跌	漲	漲	漲
2018/07/18	漲	漲	跌	漲	漲	漲	跌	跌	漲	漲	漲	跌	漲	跌	跌	跌	跌	跌	漲	漲	跌	跌	漲	漲	跌	跌	跌	漲	漲	漲	漲	平	跌	漲	跌	跌	漲	跌	漲	漲	漲	平	漲	漲	跌	漲	漲	漲	漲
2018/07/19	跌	跌	跌	漲	跌	漲	跌	漲	漲	跌	漲	跌	漲	跌	跌	跌	跌	跌	跌	跌	跌	漲	漲	漲	漲	漲	漲	漲	漲	漲	漲	漲	漲	漲	跌	漲	漲	漲	漲	漲	跌	漲	平	跌	漲	跌	漲	跌	平
2018/07/20	跌	跌	漲	漲	跌	跌	漲	跌	跌	跌	漲	跌	跌	漲	漲	漲	漲	漲	跌	跌	漲	漲	漲	跌	跌	跌	跌	跌	漲	跌	漲	漲	跌	漲	漲	漲	漲	跌	漲	跌	跌	漲	跌	漲	漲	跌	平	跌	漲
2018/07/23	跌	跌	漲	跌	跌	漲	跌	跌	跌	漲	跌	漲	漲	漲	漲	漲	漲	漲	漲	跌	漲	跌	漲	跌	平	漲	平	漲	漲	漲	漲	漲	漲	漲	跌	漲	跌	漲	跌	跌	漲	漲	平	跌	跌	跌	平	跌	漲
2018/07/24	漲	漲	漲	跌	漲	漲	漲	跌	漲	漲	漲	跌	跌	漲	漲	漲	漲	漲	跌	漲	漲	漲	平	跌	漲	跌	漲	平	平	平	跌	漲	漲	漲	漲	漲	漲	漲	漲	漲	跌	跌	跌	跌	跌	漲	漲	跌	漲
2018/07/25	漲	漲	漲	漲	跌	漲	跌	漲	跌	漲	跌	漲	漲	跌	漲	跌	跌	跌	漲	跌	漲	漲	漲	漲	漲	漲	漲	漲	漲	漲	漲	跌	漲	跌	漲	平	漲	漲	漲	漲	漲	跌	跌	跌	漲	漲	漲	漲	平
2018/07/26	漲	跌	跌	漲	漲	漲	漲	漲	漲	跌	跌	跌	漲	跌	跌	跌	跌	跌	漲	漲	漲	跌	跌	跌	跌	跌	跌	跌	漲	跌	漲	平	跌	跌	漲	跌	跌	跌	漲	漲	漲	漲	跌	漲	平	漲	跌	漲	跌
2018/07/27	跌	漲	漲	跌	漲	漲	漲	跌	漲	跌	漲	跌	跌	跌	漲	跌	跌	跌	跌	漲	漲	漲	漲	漲	漲	漲	漲	漲	漲	跌	漲	跌	漲	漲	跌	漲	漲	平	漲	跌	漲	跌	漲	漲	跌	漲	漲	漲	漲
2018/07/30	跌	跌	跌	跌	跌	漲	跌	跌	跌	跌	跌	跌	跌	跌	跌	跌	跌	跌	跌	跌	漲	跌	跌	平	跌	平	漲	跌	平	漲	平	跌	漲	跌	漲	漲	跌	平	漲	平	漲	漲	平	漲	漲	漲	平	跌	平
2018/07/31	漲	漲	跌	漲	漲	漲	漲	漲	漲	漲	跌	漲	漲	漲	漲	漲	跌	漲	漲	漲	漲	漲	漲	平	漲	漲	平	跌	漲	漲	漲	跌	跌	漲	跌	漲	漲	漲	漲	跌	跌	漲	漲	跌	跌	跌	平	漲	漲
2018/08/01	跌	漲	跌	漲	跌	漲	漲	跌	跌	跌	跌	漲	跌	跌	跌	跌	跌	跌	跌	跌	跌	跌	跌	漲	漲	漲	漲	漲	漲	漲	漲	漲	漲	跌	跌	漲	跌	漲	漲	漲	跌	漲	平	跌	漲	跌	漲	平	漲
2018/08/02	跌	跌	跌	跌	跌	跌	跌	漲	跌	漲	跌	漲	漲	跌	跌	跌	跌	跌	漲	跌	跌	漲	漲	跌	漲	跌	跌	跌	跌	漲	跌	跌	漲	漲	漲	漲	漲	漲	漲	漲	漲	漲	平	漲	漲	跌	跌	漲	平
2018/08/03	漲	漲	跌	跌	漲	漲	漲	漲	漲	漲	跌	漲	跌	跌	跌	跌	跌	跌	漲	漲	漲	跌	跌	漲	跌	跌	跌	跌	跌	跌	跌	跌	跌	跌	跌	跌	跌	漲	跌	跌	跌	跌	跌	跌	跌	跌	跌	跌	跌
2018/08/06	漲	跌	漲	漲	跌	跌	跌	平	漲	漲	漲	漲	漲	跌	跌	跌	跌	跌	漲	跌	漲	跌	跌	漲	跌	漲	漲	漲	漲	漲	漲	漲	漲	漲	漲	漲	漲	漲	漲	跌	跌	漲	漲	漲	漲	跌	漲	跌	平
2018/08/07	漲	漲	漲	漲	漲	漲	漲	跌	漲	漲	跌	漲	漲	漲	漲	漲	漲	漲	漲	漲	跌	跌	漲	跌	漲	漲	漲	漲	漲	漲	漲	漲	跌	漲	跌	跌	漲	漲	平	平	跌	漲	漲	跌	漲	漲	平	跌	平
2018/08/08	跌	跌	漲	跌	跌	漲	漲	漲	漲	跌	漲	漲	跌	跌	跌	跌	跌	跌	漲	跌	漲	跌	漲	跌	跌	跌	漲	跌	平	漲	平	跌	漲	跌	漲	跌	跌	平	平	平	漲	平	平	漲	漲	漲	平	平	平
2018/08/10	跌	跌	跌	跌	跌	漲	跌	跌	跌	跌	跌	跌	跌	漲	漲	漲	漲	跌	跌	跌	跌	漲	漲	跌	漲	漲	漲	漲	漲	跌	漲	漲	漲	漲	跌	漲	漲	漲	漲	漲	跌	平	漲	漲	跌	跌	漲	漲	漲
2018/08/13	跌	跌	跌	跌	跌	跌	跌	跌	跌	跌	跌	跌	跌	跌	跌	跌	漲	跌	漲	跌	跌	漲	跌	漲	跌	平	跌	跌	跌	漲	漲	漲	跌	漲	跌	跌	漲	跌	平	漲	跌	跌	漲	跌	漲	跌	漲	跌	漲
2018/08/14	漲	漲	跌	跌	漲	漲	漲	漲	跌	漲	漲	漲	漲	跌	漲	跌	跌	跌	跌	跌	漲	漲	漲	跌	跌	跌	跌	平	跌	跌	跌	跌	跌	跌	跌	跌	跌	跌	跌	跌	跌	跌	跌	跌	跌	跌	跌	跌	跌
2018/08/16	漲	跌	跌	跌	漲	跌	跌	漲	漲	漲	跌	漲	漲	跌	跌	跌	跌	跌	跌	漲	跌	漲	漲	漲	漲	平	漲	漲	漲	平	跌	漲	漲	跌	漲	漲	跌	跌	跌	漲	漲	漲	漲	漲	平	漲	漲	漲	漲
2018/08/17	漲	漲	漲	跌	跌	漲	漲	漲	漲	漲	漲	漲	漲	跌	跌	跌	跌	跌	跌	跌	漲	跌	跌	漲	跌	跌	漲	平	漲	漲	跌	漲	跌	漲	漲	跌	漲	跌	跌	漲	跌	平	跌	跌	漲	漲	漲	漲	漲
2018/08/20	漲	跌	漲	跌	漲	漲	漲	漲	漲	漲	漲	漲	漲	漲	漲	漲	漲	跌	跌	漲	漲	漲	漲	漲	漲	漲	跌	漲	跌	跌	跌	漲	漲	跌	跌	漲	漲	漲	漲	漲	跌	漲	漲	跌	跌	跌	平	跌	漲
2018/08/21	漲	漲	漲	跌	漲	漲	漲	跌	跌	漲	跌	漲	漲	漲	漲	漲	漲	漲	漲	漲	漲	跌	漲	跌	平	跌	跌	漲	漲	漲	跌	漲	平	跌	漲	平	平	漲	平	跌	漲	漲	平	平	跌	漲	漲	跌	漲
2018/08/23	跌	漲	跌	漲	跌	漲	漲	跌	跌	跌	跌	跌	跌	漲	漲	漲	漲	漲	漲	跌	漲	漲	漲	漲	平	漲	漲	漲	漲	漲	漲	漲	漲	平	漲	漲	漲	漲	漲	漲	漲	跌	漲	跌	漲	漲	漲	漲	漲
2018/08/24	漲	漲	跌	跌	漲	跌	漲	漲	漲	漲	跌	漲	漲	漲	跌	漲	跌	跌	漲	漲	跌	漲	跌	漲	漲	漲	漲	漲	漲	跌	跌	漲	漲	漲	跌	漲	平	跌	跌	漲	跌	漲	漲	漲	漲	跌	平	平	跌
2018/08/28	漲	漲	漲	漲	跌	漲	漲	跌	漲	漲	漲	漲	漲	跌	漲	跌	漲	跌	漲	漲	漲	跌	漲	跌	跌	跌	跌	跌	跌	跌	跌	跌	跌	跌	漲	跌	跌	跌	跌	平	漲	跌	跌	跌	跌	漲	平	跌	跌
2018/08/29	漲	漲	漲	跌	漲	跌	漲	漲	跌	漲	漲	漲	漲	跌	跌	跌	跌	跌	漲	漲	跌	平	跌	漲	漲	漲	跌	漲	漲	漲	漲	漲	漲	漲	跌	漲	漲	漲	漲	漲	漲	平	漲	漲	漲	跌	漲	平	漲
2018/08/30	跌	漲	跌	跌	跌	跌	跌	跌	跌	跌	漲	跌	跌	跌	跌	跌	跌	跌	跌	跌	跌	漲	漲	跌	跌	漲	跌	跌	跌	跌	漲	漲	漲	漲	漲	漲	漲	漲	漲	平	跌	漲	平	漲	漲	漲	漲	漲	漲
2018/09/04	跌	跌	漲	漲	跌	跌	漲	跌	跌	跌	跌	跌	跌	漲	漲	漲	漲	漲	漲	跌	跌	跌	跌	跌	跌	跌	跌	平	跌	漲	跌	跌	漲	跌	跌	漲	跌	跌	跌	跌	跌	漲	跌	平	平	跌	漲	平	跌
2018/09/05	漲	跌	跌	跌	跌	跌	跌	跌	跌	跌	跌	跌	跌	跌	跌	跌	跌	跌	跌	跌	跌	漲	漲	漲	漲	跌	漲	漲	漲	漲	漲	漲	漲	平	漲	漲	漲	跌	跌	漲	漲	漲	漲	漲	跌	平	跌	跌	漲
2018/09/06	漲	跌	跌	跌	跌	漲	跌	跌	跌	跌	跌	跌	跌	跌	跌	跌	跌	跌	跌	跌	漲	跌	跌	跌	跌	跌	跌	跌	跌	跌	跌	跌	跌	平	跌	漲	跌	跌	跌	跌	跌	跌	跌	漲	跌	跌	跌	跌	跌
2018/09/07	跌	跌	跌	跌	漲	漲	跌	跌	跌	跌	跌	跌	跌	漲	漲	漲	漲	漲	跌	漲	漲	漲	跌	漲	漲	漲	跌	跌	漲	漲	跌	跌	跌	跌	跌	跌	跌	漲	跌	平	跌	跌	跌	漲	跌	跌	平	跌	跌
2018/09/12	漲	跌	跌	漲	漲	跌	跌	跌	漲	漲	跌	跌	跌	跌	跌	跌	跌	跌	跌	漲	漲	跌	平	跌	平	跌	漲	跌	跌	平	跌	跌	跌	跌	跌	漲	跌	平	跌	跌	跌	跌	漲	跌	跌	跌	漲	跌	漲
2018/09/14	漲	漲	漲	漲	漲	漲	漲	漲	漲	漲	漲	跌	漲	跌	跌	跌	跌	跌	漲	漲	漲	漲	平	跌	平	跌	跌	平	跌	漲	漲	跌	跌	跌	跌	漲	跌	漲	漲	漲	跌	漲	平	平	跌	跌	漲	跌	漲
2018/09/18	漲	漲	漲	跌	漲	跌	漲	漲	跌	漲	跌	漲	漲	漲	漲	漲	漲	漲	漲	漲	跌	漲	漲	漲	跌	跌	漲	漲	平	漲	平	漲	漲	漲	漲	漲	漲	跌	漲	漲	漲	漲	跌	漲	漲	漲	平	平	平
2018/09/19	漲	漲	漲	漲	漲	漲	跌	跌	漲	漲	漲	跌	跌	漲	漲	漲	漲	漲	漲	漲	跌	漲	漲	漲	平	漲	平	漲	漲	漲	漲	跌	平	跌	跌	跌	跌	平	漲	漲	跌	跌	漲	漲	跌	跌	平	平	漲
2018/09/21	漲	漲	漲	漲	漲	漲	漲	漲	漲	跌	漲	跌	跌	漲	漲	漲	漲	漲	跌	漲	跌	漲	漲	漲	漲	漲	漲	漲	漲	漲	漲	漲	跌	漲	跌	漲	漲	漲	漲	漲	漲	漲	漲	漲	漲	跌	漲	漲	漲
2018/09/27	漲	跌	跌	跌	漲	跌	漲	漲	漲	漲	跌	漲	跌	跌	跌	跌	跌	跌	漲	漲	跌	漲	漲	漲	漲	漲	漲	漲	漲	漲	漲	漲	跌	漲	漲	漲	漲	漲	平	漲	跌	漲	跌	漲	漲	漲	漲	漲	漲
2018/09/28	漲	漲	漲	漲	跌	跌	跌	跌	跌	跌	漲	漲	漲	漲	漲	漲	漲	漲	漲	跌	跌	漲	漲	跌	漲	漲	漲	漲	平	漲	漲	漲	漲	漲	跌	漲	跌	漲	漲	漲	跌	漲	漲	平	漲	跌	漲	漲	漲
2018/10/11	跌	跌	跌	跌	跌	跌	跌	跌	跌	跌	跌	跌	跌	跌	跌	跌	跌	跌	跌	跌	跌	漲	漲	漲	平	跌	漲	跌	漲	跌	平	漲	漲	漲	跌	跌	平	漲	漲	跌	跌	跌	平	漲	跌	漲	漲	漲	平
2018/10/12	漲	漲	漲	漲	跌	漲	漲	漲	跌	漲	漲	漲	漲	漲	漲	漲	漲	漲	漲	跌	漲	跌	跌	跌	跌	跌	跌	跌	跌	跌	跌	跌	跌	跌	跌	跌	跌	跌	跌	跌	跌	跌	跌	跌	跌	跌	跌	跌	跌
2018/10/15	跌	跌	跌	跌	漲	跌	跌	跌	漲	跌	跌	跌	漲	跌	跌	跌	跌	跌	跌	跌	漲	漲	漲	漲	漲	漲	漲	漲	漲	漲	漲	跌	漲	漲	漲	漲	漲	漲	漲	漲	漲	漲	跌	漲	漲	漲	漲	漲	漲
2018/10/16	漲	漲	漲	跌	漲	漲	平	漲	漲	漲	漲	漲	漲	跌	跌	跌	跌	跌	漲	漲	漲	跌	跌	跌	跌	跌	跌	跌	跌	跌	平	跌	跌	跌	跌	跌	跌	跌	跌	跌	漲	跌	跌	漲	跌	漲	跌	跌	跌
2018/10/19	漲	跌	漲	跌	跌	跌	漲	漲	漲	跌	跌	跌	跌	漲	漲	漲	漲	漲	跌	跌	跌	跌	跌	漲	漲	漲	平	跌	漲	漲	漲	跌	漲	跌	漲	漲	漲	漲	跌	跌	跌	跌	漲	漲	漲	漲	漲	漲	漲
2018/10/22	跌	漲	漲	漲	跌	跌	漲	跌	跌	跌	跌	漲	跌	漲	漲	漲	漲	漲	漲	跌	跌	跌	跌	漲	平	跌	跌	跌	漲	跌	漲	漲	跌	平	跌	跌	漲	跌	跌	跌	漲	平	跌	跌	跌	跌	跌	平	漲
2018/10/23	跌	跌	跌	跌	跌	跌	跌	跌	跌	跌	跌	跌	跌	跌	跌	跌	跌	跌	跌	跌	跌	漲	漲	跌	平	跌	漲	漲	跌	漲	漲	跌	漲	平	跌	漲	漲	平	跌	漲	漲	漲	漲	跌	漲	跌	漲	漲	跌
2018/10/24	跌	漲	跌	漲	跌	跌	跌	跌	漲	跌	跌	跌	跌	漲	漲	漲	跌	漲	跌	跌	漲	跌	跌	跌	跌	跌	跌	跌	平	跌	漲	跌	跌	平	跌	跌	跌	平	漲	跌	跌	跌	跌	跌	跌	跌	跌	跌	跌
2018/10/25	漲	跌	跌	跌	漲	跌	跌	漲	漲	漲	跌	漲	漲	漲	跌	漲	跌	漲	漲	漲	跌	跌	跌	漲	跌	漲	跌	跌	跌	漲	平	跌	漲	平	跌	跌	平	平	漲	漲	跌	漲	漲	平	漲	跌	跌	跌	平
2018/10/26	跌	跌	跌	跌	跌	跌	跌	跌	跌	跌	漲	跌	跌	跌	漲	跌	跌	漲	跌	跌	跌	跌	跌	漲	跌	跌	跌	跌	漲	跌	跌	跌	跌	平	跌	跌	跌	跌	跌	跌	跌	跌	漲	跌	跌	跌	平	跌	跌
2018/10/29	跌	跌	漲	漲	漲	漲	跌	跌	漲	跌	漲	跌	跌	跌	跌	跌	跌	跌	跌	漲	漲	跌	跌	漲	跌	漲	平	跌	跌	跌	漲	跌	平	跌	漲	漲	漲	漲	平	平	漲	漲	漲	跌	跌	跌	跌	漲	平
2018/10/30	漲	漲	跌	跌	跌	漲	漲	漲	漲	漲	漲	漲	漲	漲	漲	漲	漲	跌	漲	跌	跌	漲	跌	漲	漲	漲	漲	跌	漲	跌	跌	跌	跌	跌	跌	漲	漲	平	漲	漲	漲	漲	漲	漲	漲	漲	漲	平	跌
2018/10/31	漲	漲	漲	漲	漲	漲	漲	漲	漲	漲	漲	漲	漲	漲	漲	漲	漲	漲	漲	漲	漲	漲	漲	跌	跌	跌	跌	漲	漲	漲	漲	漲	漲	漲	跌	漲	平	跌	跌	跌	漲	跌	跌	跌	跌	跌	漲	漲	漲
																						漲	漲	漲	漲	漲	漲	漲	漲	漲	跌	漲	漲	漲	漲	漲	漲	漲	漲	漲	漲	漲	漲	漲	漲	漲	漲	漲	漲
[truncated: 20 more columns]
